# Supplementary material for: Peak match acceleration demands differentiate between elite youth and professional football players
Source: PLoS One. 2023 Mar 1;18(3):e0277901. doi: 10.1371/journal.pone.0277901 (PMC9977053; doi:10.1371/journal.pone.0277901)
Supplement: S1 Raw data — (XLSX) [file pone.0277901.s001.xlsx]

## Sheet: Peak Match Demands
Competition	Match	IntensityPeriod	TD	HID	Accel
Youth	Match 1	1	194.799	43.2243	1.10878
Youth	Match 1	2	153.955	21.6121	0.990146
Youth	Match 1	3	147.875	19.8386	0.954016
Youth	Match 1	4	144.841	14.8789	0.911865
Youth	Match 1	5	140.252	13.6664	0.884894
Youth	Match 1	6	137.197	13.887	0.853876
Youth	Match 1	7	135.124	12.3819	0.836121
Youth	Match 1	8	130.294	10.8342	0.811169
Youth	Match 1	9	127.057	9.63038	0.788252
Youth	Match 1	10	126.937	9.05502	0.77881
Youth	Match 2	1	207.395	68.4408	1.10651
Youth	Match 2	2	178.223	45.2527	0.948829
Youth	Match 2	3	161.974	30.1685	0.910923
Youth	Match 2	4	147.038	28.4747	0.853553
Youth	Match 2	5	145.057	22.7798	0.834363
Youth	Match 2	6	139.304	20.4923	0.837985
Youth	Match 2	7	135.295	17.5648	0.796009
Youth	Match 2	8	135.631	15.3692	0.797826
Youth	Match 2	9	131.762	17.2837	0.796213
Youth	Match 2	10	130.977	15.5554	0.794607
Youth	Match 3	1	176.513	39.7394	1.20746
Youth	Match 3	2	165.344	26.1191	1.02465
Youth	Match 3	3	159.578	18.4211	0.938338
Youth	Match 3	4	149.436	14.7541	0.915587
Youth	Match 3	5	146.812	16.792	0.905097
Youth	Match 3	6	143.484	13.9934	0.89271
Youth	Match 3	7	141.037	11.9943	0.886
Youth	Match 3	8	139.65	10.6316	0.88943
Youth	Match 3	9	133.12	12.3282	0.874609
Youth	Match 3	10	133.191	11.0954	0.871284
Youth	Match 4	1	193.802	53.0332	1.14889
Youth	Match 4	2	166.521	39.0956	1.02491
Youth	Match 4	3	154.357	26.0637	0.957368
Youth	Match 4	4	153.022	25.5529	0.913713
Youth	Match 4	5	151.975	24.4551	0.902202
Youth	Match 4	6	151.1	21.29	0.881933
Youth	Match 4	7	144.529	20.8994	0.863897
Youth	Match 4	8	144.664	18.287	0.86085
Youth	Match 4	9	143.282	19.0916	0.867033
Youth	Match 4	10	143.207	18.0472	0.853833
Youth	Match 5	1	185.718	59.4155	1.19927
Youth	Match 5	2	168.27	30.0279	1.04586
Youth	Match 5	3	157.626	27.6097	1.02438
Youth	Match 5	4	153.565	28.3255	0.988373
Youth	Match 5	5	149.477	27.8054	0.968835
Youth	Match 5	6	148.279	24.8601	0.953733
Youth	Match 5	7	144.338	21.3086	0.949249
Youth	Match 5	8	140.619	22.3512	0.935093
Youth	Match 5	9	136.926	21.5244	0.906979
Youth	Match 5	10	135.53	19.3719	0.895867
Youth	Match 1	1	218.009	87.978	1.50652
Youth	Match 1	2	187.731	46.8138	1.16642
Youth	Match 1	3	176.524	31.2092	0.995308
Youth	Match 1	4	169.026	28.1059	0.878585
Youth	Match 1	5	147.955	25.2926	0.84095
Youth	Match 1	6	144.32	21.0771	0.873841
Youth	Match 1	7	133.025	19.5727	0.869822
Youth	Match 1	8	131.939	18.1275	0.863851
Youth	Match 1	9	131.424	20.7573	0.817498
Youth	Match 1	10	130.965	18.6816	0.801498
Youth	Match 6	1	210.949	64.12	1.05575
Youth	Match 6	2	181.628	35.0569	0.927459
Youth	Match 6	3	163.311	28.3522	0.893978
Youth	Match 6	4	158.914	22.3933	0.845393
Youth	Match 6	5	158.793	21.6011	0.837555
Youth	Match 6	6	159.208	19.9128	0.803182
Youth	Match 6	7	155.319	19.6555	0.794352
Youth	Match 6	8	156.152	17.9683	0.791672
Youth	Match 6	9	148.367	15.9718	0.773384
Youth	Match 6	10	142.647	14.3746	0.782282
Youth	Match 2	1	198.727	52.6093	1.00026
Youth	Match 2	2	174.545	33.1344	0.888587
Youth	Match 2	3	162.583	22.321	0.86263
Youth	Match 2	4	161.613	17.8991	0.82181
Youth	Match 2	5	156.547	16.1245	0.805824
Youth	Match 2	6	153.864	13.4371	0.768832
Youth	Match 2	7	151.643	11.5175	0.740262
Youth	Match 2	8	148.56	11.2299	0.726204
Youth	Match 2	9	146.553	10.4261	0.718754
Youth	Match 2	10	145.342	9.3835	0.705153
Youth	Match 7	1	184.769	37.664	0.954551
Youth	Match 7	2	169.598	19.4319	0.849345
Youth	Match 7	3	159.364	19.746	0.840382
Youth	Match 7	4	153.24	19.1319	0.784623
Youth	Match 7	5	150.343	15.3055	0.757384
Youth	Match 7	6	150.964	12.7546	0.729916
Youth	Match 7	7	149.03	10.9325	0.681821
Youth	Match 7	8	149.435	9.56596	0.676348
Youth	Match 7	9	147.632	10.7034	0.66097
Youth	Match 7	10	146.271	10.9079	0.660868
Youth	Match 4	1	198.854	49.7899	1.12686
Youth	Match 4	2	163.989	28.2837	0.917298
Youth	Match 4	3	161.517	25.0763	0.862046
Youth	Match 4	4	156.439	21.1958	0.829105
Youth	Match 4	5	155.109	16.9567	0.82366
Youth	Match 4	6	153.117	16.2003	0.802407
Youth	Match 4	7	153.345	13.8859	0.786864
Youth	Match 4	8	149.866	12.1502	0.777418
Youth	Match 4	9	149.69	10.8002	0.775758
Youth	Match 4	10	149.705	9.72015	0.768763
Youth	Match 5	1	201.544	53.9141	1.09308
Youth	Match 5	2	180.61	26.9571	0.903144
Youth	Match 5	3	160.19	19.839	0.8483
Youth	Match 5	4	157.809	14.8793	0.85044
Youth	Match 5	5	152.451	15.8795	0.802063
Youth	Match 5	6	153.036	15.9366	0.783383
Youth	Match 5	7	151.443	13.6599	0.773254
Youth	Match 5	8	150.376	12.6528	0.78389
Youth	Match 5	9	149.098	11.2469	0.755255
Youth	Match 5	10	144.639	13.4653	0.740568
Professional	Match 3	1	234.888	84.7691	1.1381
Professional	Match 3	2	196.06	60.6815	0.952575
Professional	Match 3	3	169.634	44.7775	0.915587
Professional	Match 3	4	168.816	38.8585	0.875041
Professional	Match 3	5	167.439	34.8844	0.8591
Professional	Match 3	6	164.152	30.0248	0.843604
Professional	Match 3	7	164.711	32.6827	0.836986
Professional	Match 3	8	161.641	30.232	0.823111
Professional	Match 3	9	158.994	27.9859	0.811347
Professional	Match 3	10	156.493	26.8184	0.803238
Professional	Match 4	1	211.323	45.1847	1.22305
Professional	Match 4	2	170.265	31.3512	1.01949
Professional	Match 4	3	158.297	24.8013	0.956559
Professional	Match 4	4	157.237	18.601	0.908764
Professional	Match 4	5	154.431	17.4959	0.900982
Professional	Match 4	6	154.814	15.9649	0.859546
Professional	Match 4	7	149.204	14.1687	0.855737
Professional	Match 4	8	146.38	13.235	0.844621
Professional	Match 4	9	147.907	12.5404	0.835842
Professional	Match 4	10	146.582	13.2172	0.826782
Professional	Match 5	1	197.439	53.277	1.14143
Professional	Match 5	2	174.289	27.5502	0.883374
Professional	Match 5	3	157.383	19.5274	0.829206
Professional	Match 5	4	150.451	16.4316	0.834804
Professional	Match 5	5	145.562	16.9443	0.802423
Professional	Match 5	6	145.904	14.1203	0.793081
Professional	Match 5	7	145.689	13.8816	0.784184
Professional	Match 5	8	142.037	14.3904	0.773189
Professional	Match 5	9	142.259	12.9754	0.766786
Professional	Match 5	10	139.895	12.534	0.760688
Professional	Match 6	1	210.789	62.247	1.21216
Professional	Match 6	2	187.199	38.8108	1.06652
Professional	Match 6	3	175.418	37.4785	0.95166
Professional	Match 6	4	165.64	33.5155	0.906019
Professional	Match 6	5	168.383	29.8207	0.911047
Professional	Match 6	6	162.172	26.4528	0.91836
Professional	Match 6	7	157.705	23.9489	0.892873
Professional	Match 6	8	157.524	20.9553	0.867264
Professional	Match 6	9	157.352	18.9372	0.862361
Professional	Match 6	10	155.649	17.9172	0.846039
Professional	Match 7	1	235.776	78.3668	1.18376
Professional	Match 7	2	193.507	55.5156	0.925503
Professional	Match 7	3	188.466	41.8284	0.86711
Professional	Match 7	4	184.672	31.3713	0.818772
Professional	Match 7	5	180.109	30.1856	0.810879
Professional	Match 7	6	172.838	25.1547	0.810115
Professional	Match 7	7	170.255	21.5905	0.774727
Professional	Match 7	8	166.44	23.3549	0.776395
Professional	Match 7	9	161.955	24.4223	0.763759
Professional	Match 7	10	160.785	21.9801	0.748451
Professional	Match 8	1	219.054	69.7825	1.10555
Professional	Match 8	2	174.736	41.7724	0.926832
Professional	Match 8	3	166.183	30.2607	0.882731
Professional	Match 8	4	157.388	25.7014	0.868772
Professional	Match 8	5	162.12	23.6029	0.834527
Professional	Match 8	6	149.933	22.7049	0.787443
Professional	Match 8	7	149.593	20.3593	0.764515
Professional	Match 8	8	146.426	18.5299	0.768528
Professional	Match 8	9	143.731	16.809	0.76014
Professional	Match 8	10	141.156	17.1675	0.747661
Professional	Match 9	1	218.971	68.9022	1.29001
Professional	Match 9	2	179.287	44.238	0.982864
Professional	Match 9	3	165.949	31.4414	0.908091
Professional	Match 9	4	163.192	25.6959	0.848856
Professional	Match 9	5	157.54	24.1456	0.849076
Professional	Match 9	6	157.553	22.6937	0.823968
Professional	Match 9	7	154.282	20.7449	0.794528
Professional	Match 9	8	154.342	18.7193	0.780769
Professional	Match 9	9	151.836	17.3449	0.780655
Professional	Match 9	10	147.915	15.6104	0.78517
Professional	Match 10	1	225.591	70.5108	1.03745
Professional	Match 10	2	174.14	41.8095	0.815926
Professional	Match 10	3	162.487	29.5704	0.768107
Professional	Match 10	4	153.891	22.1778	0.752272
Professional	Match 10	5	158.176	18.4146	0.738033
Professional	Match 10	6	156.938	18.5059	0.71819
Professional	Match 10	7	149.742	15.8622	0.70826
Professional	Match 10	8	147.256	14.2938	0.712797
Professional	Match 10	9	144.279	12.7056	0.704433
Professional	Match 10	10	140.913	11.4351	0.68744
Professional	Match 11	1	227.47	68.1646	1.1076
Professional	Match 11	2	194.199	39.0437	0.924399
Professional	Match 11	3	173.239	29.058	0.878103
Professional	Match 11	4	162.642	26.469	0.839631
Professional	Match 11	5	159.827	26.9862	0.830454
Professional	Match 11	6	152.474	23.7077	0.818269
Professional	Match 11	7	149.95	20.3209	0.816059
Professional	Match 11	8	142.743	17.7808	0.811358
Professional	Match 11	9	144.998	18.1276	0.798655
Professional	Match 11	10	139.724	16.9011	0.791122
Professional	Match 12	1	200.318	48.9858	1.11189
Professional	Match 12	2	182.266	28.4921	0.966135
Professional	Match 12	3	177.726	21.4548	0.893809
Professional	Match 12	4	171.856	20.832	0.882106
Professional	Match 12	5	170.603	19.0654	0.88435
Professional	Match 12	6	157.934	16.5379	0.831486
Professional	Match 12	7	160.36	15.8309	0.810932
Professional	Match 12	8	159.296	13.9979	0.810138
Professional	Match 12	9	159.679	15.1758	0.795428
Professional	Match 12	10	157.02	13.6582	0.781125
Youth	Match 1	1	206.906	57.0893	1.1476
Youth	Match 1	2	182.098	28.5447	0.851168
Youth	Match 1	3	166.592	22.5058	0.764492
Youth	Match 1	4	152.11	17.7386	0.770251
Youth	Match 1	5	141.598	16.0124	0.743895
Youth	Match 1	6	137.376	15.1388	0.702766
Youth	Match 1	7	138.749	13.4638	0.684398
Youth	Match 1	8	135.678	12.6362	0.671073
Youth	Match 1	9	136.305	12.3642	0.665072
Youth	Match 1	10	135.112	11.7625	0.653974
Youth	Match 3	1	192.956	35.012	1.00335
Youth	Match 3	2	171.062	30.7685	0.82221
Youth	Match 3	3	154.233	20.5123	0.819708
Youth	Match 3	4	147.456	15.3842	0.796795
Youth	Match 3	5	143.994	13.1133	0.795715
Youth	Match 3	6	140.909	11.4598	0.759079
Youth	Match 3	7	141.957	9.82271	0.71913
Youth	Match 3	8	141.977	9.54855	0.692958
Youth	Match 3	9	138.737	8.4876	0.687677
Youth	Match 3	10	134.852	8.494	0.687204
Youth	Match 6	1	197.9	39.7574	1.03769
Youth	Match 6	2	161.054	30.9399	0.900101
Youth	Match 6	3	156.92	22.8036	0.855865
Youth	Match 6	4	148.085	22.3431	0.820973
Youth	Match 6	5	146.678	17.8745	0.823985
Youth	Match 6	6	145.391	14.8954	0.775525
Youth	Match 6	7	145.977	15.6759	0.775752
Youth	Match 6	8	136.801	13.7164	0.765437
Youth	Match 6	9	135.989	12.1924	0.744157
Youth	Match 6	10	133.742	12.8681	0.752697
Youth	Match 4	1	189.113	48.9754	1.13383
Youth	Match 4	2	169.191	24.4877	0.97092
Youth	Match 4	3	158.002	16.3251	0.8429
Youth	Match 4	4	154.856	18.4403	0.842047
Youth	Match 4	5	153.822	14.7522	0.806833
Youth	Match 4	6	149.193	15.3251	0.780444
Youth	Match 4	7	147.448	13.1358	0.763645
Youth	Match 4	8	146.775	11.4939	0.763604
Youth	Match 4	9	148.563	11.0364	0.756857
Youth	Match 4	10	145.027	9.9328	0.756402
Youth	Match 3	1	188.351	58.5016	1.16061
Youth	Match 3	2	178.151	42.2257	1.03923
Youth	Match 3	3	164.354	34.898	1.00583
Youth	Match 3	4	156.486	26.1735	0.968116
Youth	Match 3	5	155.717	23.9253	0.929606
Youth	Match 3	6	152.102	26.6692	0.939541
Youth	Match 3	7	149.187	22.8593	0.903262
Youth	Match 3	8	144.296	23.0357	0.88317
Youth	Match 3	9	138.769	22.5236	0.885052
Youth	Match 3	10	137.217	20.2712	0.886831
Youth	Match 7	1	202.216	78.9607	1.14267
Youth	Match 7	2	173.383	56.1014	0.985529
Youth	Match 7	3	165.697	44.8017	0.904616
Youth	Match 7	4	161.28	43.3645	0.844516
Youth	Match 7	5	157.909	34.6916	0.833698
Youth	Match 7	6	154.877	28.9097	0.808672
Youth	Match 7	7	150.837	25.2568	0.755233
Youth	Match 7	8	147.821	22.6737	0.744257
Youth	Match 7	9	147.092	20.2777	0.746226
Youth	Match 7	10	145.733	22.5961	0.737361
Youth	Match 8	1	202.56	70.63	1.25414
Youth	Match 8	2	176.577	39.5371	1.04376
Youth	Match 8	3	172.739	31.3408	0.954334
Youth	Match 8	4	161.252	27.4157	0.924048
Youth	Match 8	5	156.363	22.494	0.87913
Youth	Match 8	6	151.75	22.7833	0.864783
Youth	Match 8	7	150.429	21.1226	0.869928
Youth	Match 8	8	148.247	21.8678	0.86276
Youth	Match 8	9	147.087	20.8434	0.861808
Youth	Match 8	10	144.811	21.3519	0.856885
Youth	Match 1	1	222	67.0183	1.23846
Youth	Match 1	2	201.52	42.585	1.02356
Youth	Match 1	3	182.267	34.5898	0.914693
Youth	Match 1	4	168.457	30.0141	0.893876
Youth	Match 1	5	159.329	25.5062	0.871743
Youth	Match 1	6	157.172	25.9632	0.861549
Youth	Match 1	7	156.597	25.6372	0.81021
Youth	Match 1	8	156.558	23.9693	0.806029
Youth	Match 1	9	155.595	22.7666	0.800565
Youth	Match 1	10	154.108	21.4224	0.793976
Youth	Match 2	1	214.335	106.167	1.1827
Youth	Match 2	2	178.301	53.0837	0.984786
Youth	Match 2	3	173.703	36.912	0.875292
Youth	Match 2	4	165.704	31.3003	0.847226
Youth	Match 2	5	161.785	27.6018	0.812957
Youth	Match 2	6	160.212	23.0015	0.796984
Youth	Match 2	7	158.225	25.1732	0.774997
Youth	Match 2	8	157.258	22.0266	0.77259
Youth	Match 2	9	157.558	19.8261	0.767315
Youth	Match 2	10	157.454	18.5495	0.771173
Youth	Match 8	1	223.884	79.7035	1.23374
Youth	Match 8	2	181.485	45.8848	1.11725
Youth	Match 8	3	175.447	37.9243	0.984698
Youth	Match 8	4	171.751	29.4578	0.938268
Youth	Match 8	5	167.362	28.8289	0.900018
Youth	Match 8	6	163.987	27.5832	0.879491
Youth	Match 8	7	162.636	25.5293	0.859011
Youth	Match 8	8	160.606	22.5407	0.863704
Youth	Match 8	9	155.908	24.9243	0.836495
Youth	Match 8	10	154.249	22.994	0.824353
Youth	Match 5	1	242.638	88.2202	1.08513
Youth	Match 5	2	189.336	46.315	0.936306
Youth	Match 5	3	172.056	31.2837	0.913286
Youth	Match 5	4	170.399	31.2881	0.867375
Youth	Match 5	5	168.998	33.5309	0.804554
Youth	Match 5	6	163.488	27.9424	0.800978
Youth	Match 5	7	160.719	24.1083	0.788505
Youth	Match 5	8	158.448	22.374	0.78395
Youth	Match 5	9	154.515	21.3468	0.778178
Youth	Match 5	10	151.688	20.9014	0.775289
Youth	Match 7	1	202.719	59.8584	0.957449
Youth	Match 7	2	172.232	33.2376	0.866312
Youth	Match 7	3	154.058	22.1584	0.826919
Youth	Match 7	4	146.94	18.0851	0.787575
Youth	Match 7	5	147.322	16.1832	0.778316
Youth	Match 7	6	145.099	14.5686	0.760195
Youth	Match 7	7	137.909	13.6695	0.737666
Youth	Match 7	8	139.312	17.9226	0.741191
Youth	Match 7	9	142.546	16.3633	0.730402
Youth	Match 7	10	140.623	14.727	0.713278
Youth	Match 1	1	209.358	39.2572	1.12321
Youth	Match 1	2	196.889	31.6843	1.01518
Youth	Match 1	3	181.726	27.3795	0.923963
Youth	Match 1	4	173.716	21.3869	0.85668
Youth	Match 1	5	165.487	17.1095	0.863718
Youth	Match 1	6	162.74	14.258	0.856817
Youth	Match 1	7	163.007	14.7243	0.871106
Youth	Match 1	8	158.451	17.0777	0.84114
Youth	Match 1	9	156.376	15.1801	0.812491
Youth	Match 1	10	156.493	14.4737	0.786633
Youth	Match 2	1	218.1	59.7205	1.19546
Youth	Match 2	2	185.665	37.675	0.931755
Youth	Match 2	3	180.538	25.1167	0.90497
Youth	Match 2	4	177.159	27.4985	0.872674
Youth	Match 2	5	170.499	21.9988	0.852359
Youth	Match 2	6	167.823	18.3324	0.832708
Youth	Match 2	7	165.314	18.3918	0.824229
Youth	Match 2	8	162.021	16.0928	0.80633
Youth	Match 2	9	161.26	14.3047	0.784653
Youth	Match 2	10	157.684	12.8742	0.783777
Youth	Match 3	1	199.54	69.3021	1.15866
Youth	Match 3	2	189.517	37.7862	0.944941
Youth	Match 3	3	174.964	32.3496	0.872762
Youth	Match 3	4	163.941	24.2622	0.83424
Youth	Match 3	5	167.05	23.4383	0.763283
Youth	Match 3	6	164.22	23.6145	0.748301
Youth	Match 3	7	159.983	21.1368	0.734768
Youth	Match 3	8	156.305	21.1792	0.728581
Youth	Match 3	9	152.878	18.826	0.731784
Youth	Match 3	10	149.628	16.9434	0.738232
Youth	Match 6	1	220.459	53.8978	1.1664
Youth	Match 6	2	184.819	36.1529	0.954957
Youth	Match 6	3	176.61	33.4744	0.867564
Youth	Match 6	4	172.921	25.1058	0.824192
Youth	Match 6	5	173.254	20.0846	0.789753
Youth	Match 6	6	165.96	16.7372	0.796753
Youth	Match 6	7	164.752	14.3462	0.781723
Youth	Match 6	8	161.305	14.852	0.768825
Youth	Match 6	9	161.108	13.2017	0.762063
Youth	Match 6	10	160.139	12.6118	0.767961
Youth	Match 7	1	200.91	39.4905	0.998655
Youth	Match 7	2	183.021	31.8016	0.860887
Youth	Match 7	3	175.446	21.2011	0.863611
Youth	Match 7	4	169.265	19.9207	0.825254
Youth	Match 7	5	170.141	19.5805	0.819153
Youth	Match 7	6	171.441	16.7982	0.798854
Youth	Match 7	7	161.94	14.3985	0.775351
Youth	Match 7	8	156.894	15.2237	0.748913
Youth	Match 7	9	158.436	13.5322	0.74164
Youth	Match 7	10	158.892	12.6868	0.740824
Youth	Match 4	1	222.087	57.0657	1.1464
Youth	Match 4	2	192.001	32.5505	0.954537
Youth	Match 4	3	183.55	23.0206	0.905363
Youth	Match 4	4	176.96	29.0916	0.856833
Youth	Match 4	5	172.984	23.2732	0.848534
Youth	Match 4	6	171.021	20.4697	0.836278
Youth	Match 4	7	171.248	17.8154	0.814812
Youth	Match 4	8	165.808	15.5885	0.815859
Youth	Match 4	9	165.368	14.5733	0.811348
Youth	Match 4	10	163.042	14.6498	0.803605
Youth	Match 5	1	215.122	47.1062	1.16699
Youth	Match 5	2	188.709	26.424	1.01996
Youth	Match 5	3	168.297	23.7098	0.901078
Youth	Match 5	4	164.711	20.0145	0.865926
Youth	Match 5	5	161.744	18.2722	0.83318
Youth	Match 5	6	155.579	17.8654	0.819986
Youth	Match 5	7	154.882	16.1239	0.811477
Youth	Match 5	8	150.581	15.5213	0.799532
Youth	Match 5	9	147.72	13.9496	0.796109
Youth	Match 5	10	146.194	14.1107	0.784923
Youth	Match 1	1	163.867	41.5892	1.06578
Youth	Match 1	2	144.81	20.7946	0.88979
Youth	Match 1	3	137.679	13.8631	0.811595
Youth	Match 1	4	135.759	10.3973	0.770744
Youth	Match 1	5	126.522	8.31785	0.765126
Youth	Match 1	6	125.254	9.07231	0.763101
Youth	Match 1	7	119.439	7.77627	0.755811
Youth	Match 1	8	118.869	6.80423	0.732781
Youth	Match 1	9	116.758	6.15519	0.69393
Youth	Match 1	10	116.185	6.9573	0.690269
Youth	Match 3	1	187.57	41.1562	1.15861
Youth	Match 3	2	159.983	27.6676	0.962581
Youth	Match 3	3	150.26	18.4451	0.894195
Youth	Match 3	4	146.27	14.9687	0.809516
Youth	Match 3	5	141.373	11.975	0.782391
Youth	Match 3	6	141.41	9.97914	0.788264
Youth	Match 3	7	140.353	9.66794	0.786552
Youth	Match 3	8	132.858	8.50759	0.779788
Youth	Match 3	9	123.866	7.5623	0.764417
Youth	Match 3	10	122.973	6.80607	0.754166
Youth	Match 6	1	204.554	47.9164	1.00208
Youth	Match 6	2	158.939	32.3143	0.899739
Youth	Match 6	3	152.567	25.7148	0.878844
Youth	Match 6	4	148.976	24.1562	0.806773
Youth	Match 6	5	150.848	20.1664	0.78342
Youth	Match 6	6	145.667	19.5907	0.781832
Youth	Match 6	7	144.485	16.792	0.771752
Youth	Match 6	8	143.015	17.1281	0.749638
Youth	Match 6	9	140.204	15.225	0.735384
Youth	Match 6	10	136.854	14.1522	0.717633
Youth	Match 8	1	182.098	56.7865	1.18272
Youth	Match 8	2	168.318	37.894	1.03108
Youth	Match 8	3	160.593	25.2627	0.986853
Youth	Match 8	4	147.927	21.2148	0.934868
Youth	Match 8	5	142.47	18.8794	0.850133
Youth	Match 8	6	140.065	22.0958	0.837633
Youth	Match 8	7	137.735	18.9392	0.786708
Youth	Match 8	8	133.295	17.7057	0.759647
Youth	Match 8	9	133.174	16.299	0.740024
Youth	Match 8	10	131.732	14.6691	0.730928
Youth	Match 6	1	249.423	58.8308	1.06539
Youth	Match 6	2	184.958	34.5246	0.893569
Youth	Match 6	3	176.737	28.0811	0.873487
Youth	Match 6	4	167.189	25.6737	0.814994
Youth	Match 6	5	159.949	22.5826	0.818843
Youth	Match 6	6	157.181	19.0825	0.808321
Youth	Match 6	7	160.649	17.8162	0.782796
Youth	Match 6	8	155.022	15.5892	0.760286
Youth	Match 6	9	154.197	15.0941	0.768335
Youth	Match 6	10	152.737	13.5847	0.754484
Youth	Match 4	1	213.525	52.5568	1.09472
Youth	Match 4	2	186.113	36.4159	0.925023
Youth	Match 4	3	178.264	24.9019	0.88964
Youth	Match 4	4	169.537	23.4911	0.879023
Youth	Match 4	5	165.661	20.2761	0.82839
Youth	Match 4	6	163.694	18.097	0.782151
Youth	Match 4	7	164.574	18.2191	0.768053
Youth	Match 4	8	161.78	18.0604	0.761905
Youth	Match 4	9	158.999	16.0537	0.758868
Youth	Match 4	10	157.935	15.2563	0.751657
Youth	Match 1	1	183.958	67.6872	1.23039
Youth	Match 1	2	159.418	42.7071	1.08058
Youth	Match 1	3	150.733	28.4714	1.01132
Youth	Match 1	4	140.663	25.3362	0.96077
Youth	Match 1	5	136.786	23.7349	0.908861
Youth	Match 1	6	134.679	24.4567	0.893939
Youth	Match 1	7	131.285	20.9629	0.873442
Youth	Match 1	8	128.276	18.998	0.865637
Youth	Match 1	9	126.332	16.8871	0.836992
Youth	Match 1	10	127.43	17.2864	0.800151
Youth	Match 6	1	194.336	43.032	1.13676
Youth	Match 6	2	168.082	31.5467	0.964197
Youth	Match 6	3	154.117	21.0311	0.895814
Youth	Match 6	4	151.418	19.0317	0.90953
Youth	Match 6	5	151.886	18.9082	0.895749
Youth	Match 6	6	147.614	16.3142	0.870229
Youth	Match 6	7	143.242	16.8495	0.83343
Youth	Match 6	8	143.18	14.7433	0.822672
Youth	Match 6	9	138.677	14.6144	0.824911
Youth	Match 6	10	138.056	13.153	0.808857
Youth	Match 4	1	188.22	55.1089	1.15091
Youth	Match 4	2	175.651	30.1503	1.02974
Youth	Match 4	3	163.971	21.4142	0.954149
Youth	Match 4	4	155.186	20.0344	0.894397
Youth	Match 4	5	148.432	21.6335	0.879541
Youth	Match 4	6	144.676	19.0889	0.859316
Youth	Match 4	7	141.262	17.6627	0.852556
Youth	Match 4	8	140.694	18.9971	0.844972
Youth	Match 4	9	140.016	16.8863	0.833386
Youth	Match 4	10	139.053	15.8864	0.839214
Youth	Match 5	1	185.396	67.244	1.13353
Youth	Match 5	2	164.941	42.3014	0.935925
Youth	Match 5	3	155.448	31.7614	0.886769
Youth	Match 5	4	153.952	30.5355	0.860443
Youth	Match 5	5	147.134	29.209	0.824537
Youth	Match 5	6	145.87	26.6372	0.805286
Youth	Match 5	7	143.473	22.8319	0.799268
Youth	Match 5	8	137.364	19.9779	0.793834
Youth	Match 5	9	136.439	18.3837	0.783732
Youth	Match 5	10	136.581	19.4574	0.787737
Youth	Match 2	1	216.273	70.0563	1.06131
Youth	Match 2	2	163.849	35.0281	0.910128
Youth	Match 2	3	145.36	25.5643	0.867505
Youth	Match 2	4	140.197	24.6901	0.821407
Youth	Match 2	5	138.653	22.0787	0.819417
Youth	Match 2	6	136.034	19.0927	0.804973
Youth	Match 2	7	135.92	16.3652	0.797489
Youth	Match 2	8	135.588	15.9509	0.777309
Youth	Match 2	9	131.749	14.1786	0.784016
Youth	Match 2	10	128.491	14.7947	0.778172
Youth	Match 7	1	187.293	28.32	1.01036
Youth	Match 7	2	172.559	17.7038	0.864906
Youth	Match 7	3	162.623	13.1407	0.826923
Youth	Match 7	4	147.278	9.85549	0.81371
Youth	Match 7	5	146.232	10.741	0.794175
Youth	Match 7	6	142.942	8.95081	0.764272
Youth	Match 7	7	133.65	10.6899	0.728352
Youth	Match 7	8	125.703	9.35369	0.70039
Youth	Match 7	9	128.759	8.94888	0.706321
Youth	Match 7	10	129.417	8.05399	0.69645
Youth	Match 1	1	207.548	59.0677	1.19412
Youth	Match 1	2	183.105	41.3398	0.985743
Youth	Match 1	3	159.425	30.1311	0.86935
Youth	Match 1	4	151.51	28.7643	0.82352
Youth	Match 1	5	151.229	23.0115	0.794084
Youth	Match 1	6	150.225	23.368	0.779116
Youth	Match 1	7	147.51	21.5817	0.738737
Youth	Match 1	8	144.874	20.2159	0.722144
Youth	Match 1	9	140.503	19.2303	0.707453
Youth	Match 1	10	141.554	18.5726	0.712397
Youth	Match 2	1	203.07	75.7157	1.07357
Youth	Match 2	2	171.267	37.8579	0.963295
Youth	Match 2	3	152.848	39.4015	0.867038
Youth	Match 2	4	151.964	34.1402	0.837804
Youth	Match 2	5	145.689	27.3121	0.814548
Youth	Match 2	6	149.065	24.951	0.804838
Youth	Match 2	7	145.03	23.1737	0.79124
Youth	Match 2	8	139.896	20.6119	0.760542
Youth	Match 2	9	137.401	19.1918	0.74772
Youth	Match 2	10	134.997	19.1177	0.731685
Youth	Match 3	1	192.009	57.9644	1.0527
Youth	Match 3	2	160.507	33.6513	0.853594
Youth	Match 3	3	159.264	23.2496	0.783243
Youth	Match 3	4	151.651	21.6645	0.765277
Youth	Match 3	5	146.428	20.9649	0.751575
Youth	Match 3	6	141.641	19.0446	0.735108
Youth	Match 3	7	139.769	16.9809	0.718058
Youth	Match 3	8	136.815	15.1378	0.696148
Youth	Match 3	9	133.075	15.0697	0.679033
Youth	Match 3	10	128.9	13.5627	0.66887
Youth	Match 6	1	226.22	125.678	1.00464
Youth	Match 6	2	184.176	65.91	0.907054
Youth	Match 6	3	171.546	58.8581	0.794833
Youth	Match 6	4	158.587	44.1436	0.776281
Youth	Match 6	5	153.549	35.3148	0.727291
Youth	Match 6	6	149.234	29.429	0.71845
Youth	Match 6	7	148.844	25.2249	0.699667
Youth	Match 6	8	147.354	24.974	0.677705
Youth	Match 6	9	142.31	23.9883	0.682443
Youth	Match 6	10	139.109	21.5895	0.68713
Youth	Match 8	1	196.904	42.0137	1.06046
Youth	Match 8	2	163.515	25.0144	0.888431
Youth	Match 8	3	154.008	24.7218	0.82867
Youth	Match 8	4	150.727	19.8126	0.839277
Youth	Match 8	5	142.822	15.8501	0.809476
Youth	Match 8	6	140.492	16.3944	0.806441
Youth	Match 8	7	138.393	15.473	0.794791
Youth	Match 8	8	136.565	13.5389	0.775289
Youth	Match 8	9	135.306	15.1364	0.777526
Youth	Match 8	10	134.718	13.6227	0.757876
Youth	Match 5	1	190.538	62.7062	1.09748
Youth	Match 5	2	161.199	47.6201	0.92633
Youth	Match 5	3	160.335	38.4698	0.894527
Youth	Match 5	4	155.395	30.2871	0.840615
Youth	Match 5	5	147.748	28.1346	0.795633
Youth	Match 5	6	143.942	26.1543	0.784706
Youth	Match 5	7	144.833	22.418	0.801176
Youth	Match 5	8	139.305	19.6157	0.761422
Youth	Match 5	9	136.067	19.0587	0.752429
Youth	Match 5	10	134.04	17.1528	0.741139
Youth	Match 8	1	201.012	46.738	1.08819
Youth	Match 8	2	170.939	32.1761	1.02541
Youth	Match 8	3	165.102	27.5989	0.927024
Youth	Match 8	4	149.765	21.5253	0.859011
Youth	Match 8	5	146.342	17.2202	0.802543
Youth	Match 8	6	142.004	16.761	0.779114
Youth	Match 8	7	140.863	14.3943	0.772843
Youth	Match 8	8	139.098	17.1196	0.757859
Youth	Match 8	9	138.711	15.2175	0.741756
Youth	Match 8	10	136.987	14.4508	0.730222
Professional	Match 4	1	201.529	50.5495	1.24773
Professional	Match 4	2	174.401	32.7911	1.1047
Professional	Match 4	3	161.868	25.7398	0.999607
Professional	Match 4	4	158.823	22.0298	0.932703
Professional	Match 4	5	152.319	20.8361	0.892783
Professional	Match 4	6	151.623	18.2102	0.878966
Professional	Match 4	7	148.136	15.9132	0.878476
Professional	Match 4	8	145.452	14.8089	0.868064
Professional	Match 4	9	141.811	14.5974	0.873408
Professional	Match 4	10	136.545	14.1696	0.865786
Professional	Match 5	1	211.839	47.8331	1.09673
Professional	Match 5	2	170.634	30.6604	0.958457
Professional	Match 5	3	171.928	24.0656	0.891055
Professional	Match 5	4	164.819	20.5972	0.864585
Professional	Match 5	5	159.328	17.3979	0.885838
Professional	Match 5	6	156.207	14.5508	0.851498
Professional	Match 5	7	154.873	14.3149	0.842823
Professional	Match 5	8	152.47	14.8232	0.842388
Professional	Match 5	9	153.337	14.5308	0.834848
Professional	Match 5	10	151.023	14.086	0.829279
Professional	Match 6	1	204.616	68.0863	1.2082
Professional	Match 6	2	176.192	38.7302	0.982772
Professional	Match 6	3	169.039	32.8349	0.903362
Professional	Match 6	4	160.869	26.4916	0.895121
Professional	Match 6	5	158.388	27.5088	0.864178
Professional	Match 6	6	147.677	23.9698	0.859989
Professional	Match 6	7	150.934	22.7451	0.842846
Professional	Match 6	8	148.26	20.1817	0.82343
Professional	Match 6	9	146.134	19.6501	0.836132
Professional	Match 6	10	146.06	17.9672	0.813377
Professional	Match 7	1	218.046	119.978	1.21818
Professional	Match 7	2	177.509	69.9013	1.04933
Professional	Match 7	3	174.125	52.8489	0.947362
Professional	Match 7	4	158.278	39.6367	0.907692
Professional	Match 7	5	159.947	33.3507	0.883691
Professional	Match 7	6	153.2	27.7922	0.87747
Professional	Match 7	7	151.907	25.5801	0.86089
Professional	Match 7	8	151.218	22.3826	0.85835
Professional	Match 7	9	148.388	21.7997	0.843933
Professional	Match 7	10	145.293	19.6197	0.820799
Professional	Match 13	1	200.582	52.9745	1.1329
Professional	Match 13	2	174.579	38.2454	0.988629
Professional	Match 13	3	160.135	34.894	0.906671
Professional	Match 13	4	155.314	28.8607	0.907773
Professional	Match 13	5	153.071	23.0885	0.840728
Professional	Match 13	6	148.833	19.7036	0.800251
Professional	Match 13	7	147.67	16.8888	0.782551
Professional	Match 13	8	142.866	16.7991	0.779258
Professional	Match 13	9	142.565	17.4725	0.775349
Professional	Match 13	10	141.294	15.7252	0.768918
Professional	Match 8	1	216.043	85.1233	1.14458
Professional	Match 8	2	180.008	63.5296	0.981051
Professional	Match 8	3	165.451	51.1197	0.888093
Professional	Match 8	4	158.511	40.8867	0.822734
Professional	Match 8	5	154.292	32.7093	0.807035
Professional	Match 8	6	148.112	31.3272	0.792159
Professional	Match 8	7	142.824	28.7903	0.776727
Professional	Match 8	8	134.98	25.1915	0.754623
Professional	Match 8	9	138.665	28.0761	0.741965
Professional	Match 8	10	136.855	28.2438	0.713784
Professional	Match 14	1	239.264	106.481	1.08444
Professional	Match 14	2	185.767	57.6192	0.940788
Professional	Match 14	3	169	39.8975	0.900672
Professional	Match 14	4	166.382	37.9865	0.885042
Professional	Match 14	5	160.524	34.2478	0.86621
Professional	Match 14	6	156.911	28.5399	0.848486
Professional	Match 14	7	157.307	26.6731	0.849603
Professional	Match 14	8	153.579	23.339	0.833084
Professional	Match 14	9	149.216	22.1201	0.825848
Professional	Match 14	10	145.516	21.6648	0.813251
Professional	Match 10	1	216.474	76.9337	1.1203
Professional	Match 10	2	198.347	44.5042	0.998513
Professional	Match 10	3	181.663	35.3017	0.874891
Professional	Match 10	4	171.643	27.8881	0.812391
Professional	Match 10	5	165.546	29.9738	0.804701
Professional	Match 10	6	162.812	24.9782	0.782281
Professional	Match 10	7	156.551	23.7849	0.787161
Professional	Match 10	8	153.685	24.1428	0.777163
Professional	Match 10	9	151.916	23.5006	0.762554
Professional	Match 10	10	149.358	21.1505	0.757503
Professional	Match 11	1	218.858	64.7739	1.23133
Professional	Match 11	2	198.623	34.259	1.07895
Professional	Match 11	3	181.993	31.9386	0.989737
Professional	Match 11	4	165.731	28.0888	0.946045
Professional	Match 11	5	155.489	27.2334	0.872199
Professional	Match 11	6	147.728	22.6945	0.852818
Professional	Match 11	7	146.044	19.6906	0.863275
Professional	Match 11	8	147.919	17.2293	0.844057
Professional	Match 11	9	142.514	15.439	0.821652
Professional	Match 11	10	141.377	16.4834	0.812269
Youth	Match 6	1	214.702	28.0154	0.999775
Youth	Match 6	2	181.077	14.0077	0.898006
Youth	Match 6	3	169.359	17.3993	0.813108
Youth	Match 6	4	166.378	13.0494	0.805469
Youth	Match 6	5	164.573	10.4396	0.801707
Youth	Match 6	6	158.999	9.35189	0.756727
Youth	Match 6	7	152.833	8.0159	0.722594
Youth	Match 6	8	150.451	7.01392	0.71992
Youth	Match 6	9	146.545	7.03108	0.727523
Youth	Match 6	10	144.581	7.88969	0.724381
Professional	Match 3	1	211.191	42.513	1.02809
Professional	Match 3	2	171.731	26.436	0.854394
Professional	Match 3	3	159.711	18.6139	0.87503
Professional	Match 3	4	160.106	16.3338	0.832269
Professional	Match 3	5	155.484	14.2163	0.790969
Professional	Match 3	6	154.136	13.3475	0.776163
Professional	Match 3	7	149.22	13.5568	0.743983
Professional	Match 3	8	144.452	11.8622	0.732712
Professional	Match 3	9	145.431	11.9516	0.71524
Professional	Match 3	10	144.299	10.7564	0.712053
Youth	Match 6	1	199.852	62.8369	1.12958
Youth	Match 6	2	183.138	34.5425	0.881153
Youth	Match 6	3	170.895	24.4039	0.828786
Youth	Match 6	4	163.1	24.2048	0.813152
Youth	Match 6	5	155.107	20.9226	0.758851
Youth	Match 6	6	155.625	18.6586	0.764809
Youth	Match 6	7	152.936	16.8856	0.750293
Youth	Match 6	8	151.65	14.7749	0.740471
Youth	Match 6	9	147.24	13.1333	0.725731
Youth	Match 6	10	145.141	11.8272	0.708494
Youth	Match 7	1	193.819	53.9376	1.06187
Youth	Match 7	2	164.923	31.2826	0.91626
Youth	Match 7	3	156.832	26.5587	0.7792
Youth	Match 7	4	145.223	25.0469	0.751867
Youth	Match 7	5	147.016	20.0375	0.750449
Youth	Match 7	6	147.084	20.9877	0.744002
Youth	Match 7	7	138.904	20.716	0.69655
Youth	Match 7	8	135.451	18.1265	0.678393
Youth	Match 7	9	133.432	16.1124	0.675724
Youth	Match 7	10	134.881	14.5012	0.653089
Youth	Match 8	1	208.83	83.6689	1.07827
Youth	Match 8	2	178.589	52.2728	0.929508
Youth	Match 8	3	170.746	41.5687	0.85742
Youth	Match 8	4	169.56	32.1649	0.833109
Youth	Match 8	5	156.607	27.4685	0.821057
Youth	Match 8	6	152.616	29.7299	0.809656
Youth	Match 8	7	149.058	26.0476	0.803145
Youth	Match 8	8	146.808	22.7916	0.805951
Youth	Match 8	9	143.421	20.2592	0.796594
Youth	Match 8	10	141.993	18.8459	0.782956
Youth	Match 5	1	205.377	48.3255	1.03407
Youth	Match 5	2	169.93	24.1628	0.90149
Youth	Match 5	3	152.023	16.1085	0.845054
Youth	Match 5	4	148.44	12.0814	0.82649
Youth	Match 5	5	140.064	9.66511	0.805764
Youth	Match 5	6	137.06	9.6759	0.800676
Youth	Match 5	7	135.448	8.29363	0.795875
Youth	Match 5	8	135.489	7.3663	0.787983
Youth	Match 5	9	132.515	7.38281	0.783499
Youth	Match 5	10	132.378	6.68494	0.774698
Youth	Match 4	1	194.534	71.1506	1.06338
Youth	Match 4	2	164.747	45.456	0.87294
Youth	Match 4	3	156.654	34.9502	0.812114
Youth	Match 4	4	150.572	26.2126	0.768603
Youth	Match 4	5	137.126	20.9701	0.7041
Youth	Match 4	6	136.525	17.4751	0.682821
Youth	Match 4	7	135.055	16.2202	0.655814
Youth	Match 4	8	131.568	16.6629	0.652837
Youth	Match 4	9	129.519	16.2844	0.643289
Youth	Match 4	10	130.498	16.8177	0.630407
Youth	Match 2	1	223.287	103.285	1.08714
Youth	Match 2	2	183.343	51.6423	0.969617
Youth	Match 2	3	159.891	47.7116	0.872919
Youth	Match 2	4	154.036	40.6252	0.827332
Youth	Match 2	5	146.033	32.5001	0.80952
Youth	Match 2	6	144.258	27.0834	0.794151
Youth	Match 2	7	138.988	23.7719	0.794973
Youth	Match 2	8	134.578	23.8333	0.788866
Youth	Match 2	9	132.068	21.8923	0.790706
Youth	Match 2	10	132.086	21.1508	0.771696
Youth	Match 3	1	195.61	81.8216	1.08553
Youth	Match 3	2	172.723	40.9108	0.906677
Youth	Match 3	3	158.604	31.2754	0.890681
Youth	Match 3	4	158.994	29.5742	0.81742
Youth	Match 3	5	154.855	27.5806	0.789211
Youth	Match 3	6	143.621	23.2393	0.762419
Youth	Match 3	7	142.788	23.8045	0.74653
Youth	Match 3	8	140.013	20.8289	0.723396
Youth	Match 3	9	140.167	21.1614	0.714472
Youth	Match 3	10	139.276	20.3896	0.723585
Youth	Match 6	1	211.571	90.6358	1.21023
Youth	Match 6	2	179.178	55.7682	0.934042
Youth	Match 6	3	160.198	37.1788	0.92439
Youth	Match 6	4	156.118	33.1009	0.868002
Youth	Match 6	5	153.418	30.5952	0.809041
Youth	Match 6	6	150.642	27.022	0.780626
Youth	Match 6	7	150.505	25.8488	0.761531
Youth	Match 6	8	143.005	22.9893	0.723502
Youth	Match 6	9	138.501	22.321	0.714956
Youth	Match 6	10	134.123	21.7492	0.692016
Youth	Match 1	1	208.464	64.3813	1.16956
Youth	Match 1	2	164.721	32.1907	0.937657
Youth	Match 1	3	151.004	30.2133	0.898058
Youth	Match 1	4	143.456	25.3403	0.871759
Youth	Match 1	5	139.321	23.1449	0.80736
Youth	Match 1	6	137.414	21.057	0.826428
Youth	Match 1	7	133.187	19.6932	0.752329
Youth	Match 1	8	135.891	19.419	0.761176
Youth	Match 1	9	134.36	17.9627	0.727996
Youth	Match 1	10	133.05	20.6364	0.74814
Professional	Match 1	1	204.234	63.8993	1.03926
Professional	Match 1	2	186.62	37.4081	0.869815
Professional	Match 1	3	180.453	30.8772	0.829115
Professional	Match 1	4	173.059	29.1826	0.768537
Professional	Match 1	5	162.381	24.6733	0.751156
Professional	Match 1	6	152.77	22.2393	0.738256
Professional	Match 1	7	153.587	21.4636	0.720095
Professional	Match 1	8	151.692	20.5464	0.720201
Professional	Match 1	9	150.599	19.8771	0.707728
Professional	Match 1	10	147.719	18.8499	0.699134
Professional	Match 2	1	219.619	56.7298	1.08215
Professional	Match 2	2	184.076	38.8648	1.02395
Professional	Match 2	3	170.669	32.8901	0.870087
Professional	Match 2	4	166.468	29.7702	0.860572
Professional	Match 2	5	160.835	23.8162	0.795661
Professional	Match 2	6	157.242	25.4954	0.787003
Professional	Match 2	7	159.7	23.1856	0.772295
Professional	Match 2	8	151.531	21.8479	0.757893
Professional	Match 2	9	149.289	22.2806	0.718973
Professional	Match 2	10	148.31	21.1562	0.722066
Professional	Match 4	1	202.06	67.6009	1.14628
Professional	Match 4	2	168.542	42.2478	0.92307
Professional	Match 4	3	155.029	28.7172	0.898924
Professional	Match 4	4	144.566	22.0633	0.847235
Professional	Match 4	5	144.313	20.3944	0.805587
Professional	Match 4	6	142.748	19.1965	0.775727
Professional	Match 4	7	137.641	18.2173	0.756628
Professional	Match 4	8	137.543	18.0942	0.751328
Professional	Match 4	9	136.314	16.0837	0.74491
Professional	Match 4	10	134.845	14.8287	0.750482
Professional	Match 5	1	207.969	50.0997	1.11485
Professional	Match 5	2	185.38	33.6408	0.973212
Professional	Match 5	3	157.291	33.7199	0.877444
Professional	Match 5	4	157.918	25.6717	0.815041
Professional	Match 5	5	150.203	23.6684	0.825714
Professional	Match 5	6	147.627	21.8569	0.803373
Professional	Match 5	7	147.46	21.1891	0.790973
Professional	Match 5	8	146.518	19.9131	0.784482
Professional	Match 5	9	145.521	17.8853	0.776932
Professional	Match 5	10	145.434	16.1561	0.772156
Professional	Match 7	1	219.77	57.4303	1.13575
Professional	Match 7	2	190.448	41.5831	0.964898
Professional	Match 7	3	182.197	37.3324	0.881882
Professional	Match 7	4	176.489	31.4066	0.870186
Professional	Match 7	5	169.382	25.1253	0.826109
Professional	Match 7	6	166.042	22.4264	0.805537
Professional	Match 7	7	167.796	23.1178	0.796808
Professional	Match 7	8	165.383	22.851	0.817714
Professional	Match 7	9	160.372	21.3184	0.810754
Professional	Match 7	10	161.628	22.0697	0.773794
Professional	Match 15	1	205.942	48.8721	1.09194
Professional	Match 15	2	164.348	39.8524	0.956293
Professional	Match 15	3	157.94	26.5683	0.87546
Professional	Match 15	4	152.204	19.9262	0.820868
Professional	Match 15	5	156.721	15.941	0.792321
Professional	Match 15	6	147.159	14.7007	0.759155
Professional	Match 15	7	147.496	16.0035	0.741529
Professional	Match 15	8	143.434	15.4648	0.739835
Professional	Match 15	9	140.367	15.5402	0.74052
Professional	Match 15	10	138.847	13.9862	0.731016
Professional	Match 13	1	210.261	76.9683	1.08667
Professional	Match 13	2	199.781	55.4551	0.930363
Professional	Match 13	3	174.199	44.7388	0.904703
Professional	Match 13	4	173.481	38.7965	0.836281
Professional	Match 13	5	167.278	36.8827	0.782852
Professional	Match 13	6	159.564	33.5349	0.799683
Professional	Match 13	7	157.734	33.7275	0.779226
Professional	Match 13	8	155.922	29.5115	0.753246
Professional	Match 13	9	153.511	26.5418	0.737504
Professional	Match 13	10	152.817	24.3913	0.742024
Professional	Match 8	1	199.144	64.9513	1.04478
Professional	Match 8	2	171.903	51.8669	0.940035
Professional	Match 8	3	156.13	34.578	0.815109
Professional	Match 8	4	144.966	32.3458	0.737766
Professional	Match 8	5	144.318	25.8766	0.694237
Professional	Match 8	6	140.986	21.5639	0.668017
Professional	Match 8	7	141.341	21.214	0.666089
Professional	Match 8	8	138.315	20.3323	0.661308
Professional	Match 8	9	131.368	18.0732	0.630179
Professional	Match 8	10	131.427	18.2182	0.632566
Professional	Match 14	1	204.333	63.0347	1.19958
Professional	Match 14	2	182.409	54.424	1.12851
Professional	Match 14	3	169.962	38.5153	1.05556
Professional	Match 14	4	162.515	29.1149	0.985974
Professional	Match 14	5	157.188	28.8896	0.909496
Professional	Match 14	6	159.421	24.0747	0.852863
Professional	Match 14	7	158.776	22.3696	0.849532
Professional	Match 14	8	154.317	21.6967	0.854421
Professional	Match 14	9	152.957	20.0009	0.852359
Professional	Match 14	10	150.646	18.0008	0.840439
Professional	Match 9	1	204.224	69.9774	1.1277
Professional	Match 9	2	182.65	36.0453	1.04487
Professional	Match 9	3	167.791	32.9564	0.946962
Professional	Match 9	4	164.431	32.5138	0.871878
Professional	Match 9	5	157.727	27.5853	0.851945
Professional	Match 9	6	156.558	26.5613	0.838796
Professional	Match 9	7	152.427	24.8613	0.81702
Professional	Match 9	8	149.592	21.7536	0.765665
Professional	Match 9	9	147.104	19.5858	0.758043
Professional	Match 9	10	145.465	18.3066	0.741837
Professional	Match 10	1	209.762	59.3015	1.12839
Professional	Match 10	2	170.729	39.2296	0.937896
Professional	Match 10	3	164.928	28.2887	0.867231
Professional	Match 10	4	156.611	27.0907	0.843016
Professional	Match 10	5	154.752	23.2853	0.81284
Professional	Match 10	6	147.926	21.4725	0.780071
Professional	Match 10	7	148.926	20.607	0.768372
Professional	Match 10	8	145.838	20.4259	0.756177
Professional	Match 10	9	142.418	18.5318	0.752852
Professional	Match 10	10	139.805	19.3311	0.742911
Professional	Match 11	1	195.816	70.2803	1.10976
Professional	Match 11	2	179.959	51.4425	1.01645
Professional	Match 11	3	172.197	35.9024	0.94364
Professional	Match 11	4	163.929	29.2765	0.872089
Professional	Match 11	5	161.157	28.2058	0.834457
Professional	Match 11	6	155.241	25.455	0.835662
Professional	Match 11	7	149.972	21.8186	0.786584
Professional	Match 11	8	145.576	20.3721	0.767873
Professional	Match 11	9	144.375	19.8312	0.754895
Professional	Match 11	10	141.757	19.9332	0.745998
Professional	Match 16	1	214.868	83.4736	1.10361
Professional	Match 16	2	178.229	57.7322	0.979558
Professional	Match 16	3	161.41	39.4161	0.87392
Professional	Match 16	4	158.98	32.7578	0.866476
Professional	Match 16	5	159.078	33.787	0.858596
Professional	Match 16	6	154.59	29.3707	0.811674
Professional	Match 16	7	154.351	27.4724	0.807139
Professional	Match 16	8	151.955	28.0372	0.793612
Professional	Match 16	9	150.398	26.3813	0.790925
Professional	Match 16	10	150.081	25.3008	0.792011
Professional	Match 2	1	218.045	89.2294	1.28705
Professional	Match 2	2	177.188	44.6147	0.941827
Professional	Match 2	3	169.144	29.7431	0.941476
Professional	Match 2	4	167.449	23.8448	0.878562
Professional	Match 2	5	162.607	19.2989	0.856598
Professional	Match 2	6	160.474	16.0824	0.840644
Professional	Match 2	7	163.219	15.7577	0.809098
Professional	Match 2	8	156.177	15.0576	0.797044
Professional	Match 2	9	152.913	13.818	0.816658
Professional	Match 2	10	150.021	14.415	0.808939
Professional	Match 17	1	201.632	73.9729	1.19075
Professional	Match 17	2	170.584	49.0536	1.03913
Professional	Match 17	3	165.995	39.4053	0.9552
Professional	Match 17	4	161.549	37.6897	0.859594
Professional	Match 17	5	155.483	30.1517	0.848821
Professional	Match 17	6	153.047	30.6963	0.843319
Professional	Match 17	7	150.583	28.256	0.844468
Professional	Match 17	8	149.041	26.8505	0.826432
Professional	Match 17	9	149.203	24.7935	0.822588
Professional	Match 17	10	149.466	22.9354	0.807659
Professional	Match 18	1	213.208	76.2427	1.1658
Professional	Match 18	2	176.824	38.1213	1.03365
Professional	Match 18	3	171.86	37.9042	0.969402
Professional	Match 18	4	158.537	28.4281	0.966185
Professional	Match 18	5	153.931	24.1181	0.923742
Professional	Match 18	6	155.076	20.4742	0.881316
Professional	Match 18	7	149.25	19.5102	0.873588
Professional	Match 18	8	141.942	17.0854	0.853249
Professional	Match 18	9	139.273	16.2154	0.853481
Professional	Match 18	10	137.838	15.5041	0.866015
Professional	Match 19	1	207.186	53.117	1.23146
Professional	Match 19	2	182.071	26.5585	1.02874
Professional	Match 19	3	167.439	20.6687	0.980366
Professional	Match 19	4	161.443	22.592	0.939573
Professional	Match 19	5	153.963	18.0736	0.941481
Professional	Match 19	6	152.232	20.3354	0.92306
Professional	Match 19	7	150.77	17.5089	0.920796
Professional	Match 19	8	149.862	17.04	0.901157
Professional	Match 19	9	141.745	16.548	0.89182
Professional	Match 19	10	140.527	14.8932	0.87065
Professional	Match 16	1	229.457	50.3572	1.3235
Professional	Match 16	2	192.462	35.345	1.12297
Professional	Match 16	3	165.395	24.0637	1.01927
Professional	Match 16	4	159.962	23.9859	0.94041
Professional	Match 16	5	158.628	19.4117	0.93398
Professional	Match 16	6	155.253	17.692	0.901549
Professional	Match 16	7	154.301	17.3061	0.881458
Professional	Match 16	8	154.006	18.2917	0.850335
Professional	Match 16	9	149.894	16.2984	0.857289
Professional	Match 16	10	151.985	16.4226	0.834434
Professional	Match 1	1	201.387	70.1291	1.06702
Professional	Match 1	2	183.458	41.7168	0.879436
Professional	Match 1	3	163.765	34.5745	0.771595
Professional	Match 1	4	158.013	27.5289	0.735027
Professional	Match 1	5	160.03	26.2167	0.727125
Professional	Match 1	6	156.253	28.8976	0.744131
Professional	Match 1	7	152.494	29.0299	0.717842
Professional	Match 1	8	149.879	25.4012	0.718448
Professional	Match 1	9	147.243	25.3619	0.696372
Professional	Match 1	10	148.102	22.8257	0.677648
Professional	Match 2	1	220.979	60.2729	1.12569
Professional	Match 2	2	174.393	43.6694	0.958686
Professional	Match 2	3	161.196	29.1129	0.874412
Professional	Match 2	4	157.004	25.0147	0.858775
Professional	Match 2	5	154.588	23.437	0.835524
Professional	Match 2	6	154.606	20.7757	0.814001
Professional	Match 2	7	156.109	18.4571	0.816371
Professional	Match 2	8	152.917	17.6874	0.788137
Professional	Match 2	9	148.479	16.831	0.75892
Professional	Match 2	10	146.325	16.2563	0.750907
Professional	Match 3	1	231.569	105.813	1.05531
Professional	Match 3	2	178.012	52.9066	0.87226
Professional	Match 3	3	159.37	38.232	0.832388
Professional	Match 3	4	160.777	33.5987	0.784399
Professional	Match 3	5	153.372	27.327	0.74109
Professional	Match 3	6	145.978	23.6135	0.735684
Professional	Match 3	7	140.305	24.4766	0.740023
Professional	Match 3	8	135.741	21.836	0.735457
Professional	Match 3	9	138.784	21.7036	0.724208
Professional	Match 3	10	137.595	20.2158	0.710911
Professional	Match 4	1	213.729	67.3398	1.09777
Professional	Match 4	2	167.31	37.9421	0.917392
Professional	Match 4	3	161.577	41.4272	0.869421
Professional	Match 4	4	156.029	33.2065	0.813812
Professional	Match 4	5	149.353	26.8979	0.807279
Professional	Match 4	6	144.754	23.0691	0.793931
Professional	Match 4	7	141.058	22.5107	0.788138
Professional	Match 4	8	140.338	20.7649	0.782019
Professional	Match 4	9	138.099	19.1473	0.766952
Professional	Match 4	10	136.705	17.6041	0.76161
Professional	Match 5	1	194.486	72.0613	1.04649
Professional	Match 5	2	176.837	51.71	0.86969
Professional	Match 5	3	160.505	40.837	0.780965
Professional	Match 5	4	154.428	33.4415	0.760016
Professional	Match 5	5	147.629	27.5516	0.757887
Professional	Match 5	6	142.83	22.9597	0.752411
Professional	Match 5	7	146.302	20.1549	0.724929
Professional	Match 5	8	144.875	17.6812	0.721474
Professional	Match 5	9	143.885	16.0897	0.707726
Professional	Match 5	10	139.485	15.6697	0.71527
Professional	Match 6	1	231.154	62.6635	1.12912
Professional	Match 6	2	201.554	37.9912	0.998734
Professional	Match 6	3	175.461	32.0221	0.894871
Professional	Match 6	4	169.052	28.0748	0.844689
Professional	Match 6	5	161.761	22.4598	0.855393
Professional	Match 6	6	162.303	19.1348	0.833418
Professional	Match 6	7	154.559	16.4012	0.821364
Professional	Match 6	8	152.373	18.8385	0.822282
Professional	Match 6	9	153.045	17.0594	0.801477
Professional	Match 6	10	153.18	17.5485	0.799069
Professional	Match 7	1	204.967	59.2696	1.03292
Professional	Match 7	2	177.772	44.6131	0.874778
Professional	Match 7	3	168.746	35.503	0.827775
Professional	Match 7	4	165.432	26.6273	0.792015
Professional	Match 7	5	161.251	26.5146	0.755075
Professional	Match 7	6	155.306	23.3575	0.748272
Professional	Match 7	7	153.098	20.0208	0.727698
Professional	Match 7	8	149.577	19.0715	0.717661
Professional	Match 7	9	146.443	17.8894	0.716285
Professional	Match 7	10	146.023	18.193	0.71471
Professional	Match 15	1	200.291	48.9384	1.02281
Professional	Match 15	2	170.682	31.1583	0.917602
Professional	Match 15	3	158.491	26.064	0.862217
Professional	Match 15	4	158.78	23.0954	0.829358
Professional	Match 15	5	155.721	22.5179	0.80927
Professional	Match 15	6	146.681	21.1884	0.752132
Professional	Match 15	7	145.965	20.7775	0.727967
Professional	Match 15	8	143.677	18.8106	0.735088
Professional	Match 15	9	142.002	18.8714	0.739778
Professional	Match 15	10	141.334	17.4928	0.7436
Professional	Match 13	1	193.211	70.1311	1.10057
Professional	Match 13	2	168.593	42.8299	0.918108
Professional	Match 13	3	156.595	30.8512	0.844049
Professional	Match 13	4	158.923	25.1138	0.816143
Professional	Match 13	5	155.493	20.5364	0.79412
Professional	Match 13	6	150.376	20.4796	0.774095
Professional	Match 13	7	152.116	19.6448	0.750178
Professional	Match 13	8	149.607	18.0972	0.743189
Professional	Match 13	9	150.119	16.9685	0.742627
Professional	Match 13	10	147.349	16.7838	0.74162
Professional	Match 17	1	206.917	69.282	1.04353
Professional	Match 17	2	174.675	49.0497	0.870793
Professional	Match 17	3	166.317	38.7553	0.859957
Professional	Match 17	4	155.822	32.1146	0.816945
Professional	Match 17	5	148.253	30.1261	0.794689
Professional	Match 17	6	147.271	28.1033	0.789329
Professional	Match 17	7	145.401	28.8917	0.771946
Professional	Match 17	8	148.311	27.3175	0.761204
Professional	Match 17	9	143.976	27.7204	0.749488
Professional	Match 17	10	140.445	28.4885	0.736705
Professional	Match 8	1	208.249	67.3876	1.01956
Professional	Match 8	2	177.335	46.0072	0.92543
Professional	Match 8	3	158.259	36.8534	0.823581
Professional	Match 8	4	155.906	27.64	0.773264
Professional	Match 8	5	156.714	24.9504	0.744447
Professional	Match 8	6	152.201	24.7237	0.722872
Professional	Match 8	7	148.605	21.1917	0.742569
Professional	Match 8	8	146.381	18.8199	0.720474
Professional	Match 8	9	140.832	17.3658	0.677507
Professional	Match 8	10	143.035	18.4874	0.66081
Professional	Match 20	1	199.697	49.0855	1.04087
Professional	Match 20	2	163.491	35.4031	0.925031
Professional	Match 20	3	156.021	26.7563	0.868925
Professional	Match 20	4	149.44	23.4755	0.846414
Professional	Match 20	5	147.389	20.6795	0.822741
Professional	Match 20	6	143.927	17.2329	0.788052
Professional	Match 20	7	144.094	16.1249	0.768181
Professional	Match 20	8	146.147	14.1093	0.762258
Professional	Match 20	9	142.123	15.7073	0.755465
Professional	Match 20	10	142.319	14.6449	0.738564
Professional	Match 9	1	195.183	57.6124	1.10329
Professional	Match 9	2	168.029	31.8115	0.931683
Professional	Match 9	3	151.74	24.4267	0.852682
Professional	Match 9	4	146.602	21.5972	0.801837
Professional	Match 9	5	145.724	20.815	0.774173
Professional	Match 9	6	143.035	19.2369	0.763658
Professional	Match 9	7	142.239	18.4077	0.746668
Professional	Match 9	8	134.04	16.8651	0.735028
Professional	Match 9	9	133.023	17.6133	0.728403
Professional	Match 9	10	133.291	17.2164	0.717528
Professional	Match 21	1	209.387	107.988	1.12421
Professional	Match 21	2	171.933	63.2666	0.905515
Professional	Match 21	3	169.602	57.2996	0.808594
Professional	Match 21	4	161.346	45.4857	0.789671
Professional	Match 21	5	157.876	39.5418	0.789913
Professional	Match 21	6	156.042	37.7911	0.774953
Professional	Match 21	7	155.026	34.1479	0.748539
Professional	Match 21	8	154.532	32.5373	0.730544
Professional	Match 21	9	152.207	30.4031	0.7308
Professional	Match 21	10	149.948	30.1625	0.728177
Professional	Match 22	1	213.676	46.3248	0.998726
Professional	Match 22	2	180.664	38.8861	0.919855
Professional	Match 22	3	169.113	26.8488	0.891051
Professional	Match 22	4	159.908	23.1488	0.829357
Professional	Match 22	5	160.151	21.5537	0.784863
Professional	Match 22	6	154.124	17.9614	0.74623
Professional	Match 22	7	146.375	18.5216	0.699545
Professional	Match 22	8	141.686	16.2064	0.69162
Professional	Match 22	9	142.885	15.7444	0.68378
Professional	Match 22	10	144.107	15.6873	0.698966
Professional	Match 10	1	200.776	65.3966	1.21332
Professional	Match 10	2	163.46	37.9276	0.989274
Professional	Match 10	3	150.053	30.3556	0.872093
Professional	Match 10	4	154.269	26.0596	0.838314
Professional	Match 10	5	149.462	22.1075	0.776048
Professional	Match 10	6	144.517	23.5556	0.757861
Professional	Match 10	7	141.125	23.6787	0.741928
Professional	Match 10	8	139.734	21.5063	0.746982
Professional	Match 10	9	138.477	21.0471	0.745165
Professional	Match 10	10	137.154	18.9424	0.7519
Professional	Match 19	1	212.18	66.0266	1.12661
Professional	Match 19	2	180.11	36.6619	0.941098
Professional	Match 19	3	165.788	27.2319	0.903076
Professional	Match 19	4	161.947	26.0989	0.872685
Professional	Match 19	5	153.271	23.0473	0.84944
Professional	Match 19	6	150.555	22.9894	0.799032
Professional	Match 19	7	149.283	19.7052	0.773986
Professional	Match 19	8	143.554	17.2421	0.745626
Professional	Match 19	9	142.389	15.8239	0.744538
Professional	Match 19	10	138.693	15.6918	0.737948
Professional	Match 11	1	222.862	73.3621	1.19084
Professional	Match 11	2	187.918	39.1155	1.00669
Professional	Match 11	3	167.739	31.0433	0.914874
Professional	Match 11	4	164.238	29.8371	0.858822
Professional	Match 11	5	160.775	24.3066	0.85955
Professional	Match 11	6	149.906	21.2794	0.838682
Professional	Match 11	7	148.993	20.5271	0.805833
Professional	Match 11	8	141.693	19.3854	0.787711
Professional	Match 11	9	142.342	18.0842	0.787758
Professional	Match 11	10	138.103	16.2758	0.793609
Professional	Match 16	1	215.108	41.9138	1.10037
Professional	Match 16	2	178.473	33.2637	0.971177
Professional	Match 16	3	164.774	26.3827	0.90029
Professional	Match 16	4	158.776	22.8744	0.841332
Professional	Match 16	5	153.513	19.5035	0.834588
Professional	Match 16	6	155.858	18.3823	0.810504
Professional	Match 16	7	152.588	17.1755	0.802249
Professional	Match 16	8	147.245	17.438	0.790963
Professional	Match 16	9	148.843	16.4676	0.782596
Professional	Match 16	10	147.339	15.9244	0.773684
Professional	Match 12	1	198.911	65.0036	1.04563
Professional	Match 12	2	166.187	34.4737	0.906412
Professional	Match 12	3	151.586	26.8993	0.796441
Professional	Match 12	4	144.322	22.9016	0.798167
Professional	Match 12	5	138.789	18.3213	0.740995
Professional	Match 12	6	141.972	16.3391	0.717469
Professional	Match 12	7	141.486	15.3016	0.718881
Professional	Match 12	8	139.447	17.2004	0.721883
Professional	Match 12	9	137.285	15.2893	0.714584
Professional	Match 12	10	135.136	15.4646	0.694486
Professional	Match 1	1	216.153	43.0062	1.0207
Professional	Match 1	2	159.306	29.002	0.99078
Professional	Match 1	3	147.239	21.7023	0.911365
Professional	Match 1	4	147.046	21.411	0.855857
Professional	Match 1	5	144.527	20.0141	0.832847
Professional	Match 1	6	140.616	16.6784	0.813987
Professional	Match 1	7	140.893	18.2687	0.772391
Professional	Match 1	8	138.36	15.9851	0.768677
Professional	Match 1	9	133.621	15.7172	0.755143
Professional	Match 1	10	132.597	14.1455	0.729607
Professional	Match 2	1	176.887	65.0736	0.981825
Professional	Match 2	2	160.385	46.5345	0.847629
Professional	Match 2	3	148.488	34.7201	0.841958
Professional	Match 2	4	146.941	27.0148	0.811632
Professional	Match 2	5	138.896	21.6119	0.746608
Professional	Match 2	6	135.733	20.0113	0.747172
Professional	Match 2	7	133.821	17.4685	0.726606
Professional	Match 2	8	131.249	16.4467	0.711623
Professional	Match 2	9	131.377	17.5418	0.704658
Professional	Match 2	10	129.951	16.673	0.699113
Professional	Match 3	1	196.539	64.7744	1.00686
Professional	Match 3	2	166.332	43.6069	0.904231
Professional	Match 3	3	149.755	31.4381	0.796501
Professional	Match 3	4	137.767	24.281	0.750932
Professional	Match 3	5	130.694	19.4248	0.745715
Professional	Match 3	6	128.93	23.6357	0.745464
Professional	Match 3	7	129.927	20.2591	0.734126
Professional	Match 3	8	128.468	17.9342	0.723002
Professional	Match 3	9	126.487	15.9415	0.71668
Professional	Match 3	10	124.036	16.6579	0.696167
Professional	Match 4	1	187.019	38.3219	1.00328
Professional	Match 4	2	162.8	34.8964	0.863652
Professional	Match 4	3	146.845	26.2599	0.834278
Professional	Match 4	4	140.618	19.6949	0.793388
Professional	Match 4	5	141.421	15.7559	0.801348
Professional	Match 4	6	137.541	13.1299	0.768484
Professional	Match 4	7	129.322	11.2542	0.724284
Professional	Match 4	8	125.104	9.84746	0.706488
Professional	Match 4	9	124.833	9.65876	0.693317
Professional	Match 4	10	126.562	9.17125	0.680123
Professional	Match 5	1	191.959	55.8865	1.05143
Professional	Match 5	2	151.58	27.9432	0.978491
Professional	Match 5	3	145.805	18.6288	0.87101
Professional	Match 5	4	139.375	13.9716	0.825062
Professional	Match 5	5	140.349	14.8719	0.741448
Professional	Match 5	6	135.65	12.9501	0.736259
Professional	Match 5	7	133.172	11.1001	0.725607
Professional	Match 5	8	132.979	10.1912	0.719653
Professional	Match 5	9	130.612	9.05885	0.718275
Professional	Match 5	10	125.671	8.15296	0.705304
Professional	Match 6	1	188.776	33.2263	1.09332
Professional	Match 6	2	160.45	24.8815	0.953528
Professional	Match 6	3	150.453	17.3314	0.874805
Professional	Match 6	4	144.482	13.1362	0.85701
Professional	Match 6	5	142.379	14.2161	0.845984
Professional	Match 6	6	140.46	12.6317	0.812095
Professional	Match 6	7	138.698	10.9857	0.78991
Professional	Match 6	8	136.45	9.61248	0.770691
Professional	Match 6	9	135.197	9.6152	0.756821
Professional	Match 6	10	135.853	8.65368	0.746588
Professional	Match 7	1	197.253	77.1577	1.06804
Professional	Match 7	2	165.004	54.8065	0.890983
Professional	Match 7	3	153.674	41.5225	0.804867
Professional	Match 7	4	147.092	31.1419	0.754936
Professional	Match 7	5	146.817	24.9135	0.750255
Professional	Match 7	6	141.696	24.8371	0.73543
Professional	Match 7	7	137.133	21.289	0.729531
Professional	Match 7	8	135.31	18.6279	0.727346
Professional	Match 7	9	133.249	16.5581	0.725432
Professional	Match 7	10	130.431	14.9023	0.722843
Professional	Match 15	1	189.638	68.3392	0.947672
Professional	Match 15	2	159.335	46.0883	0.843719
Professional	Match 15	3	148.545	30.7255	0.776789
Professional	Match 15	4	146.331	24.0261	0.775852
Professional	Match 15	5	137.983	19.2208	0.753118
Professional	Match 15	6	132.818	16.2929	0.742999
Professional	Match 15	7	130.253	15.5196	0.738124
Professional	Match 15	8	128.635	14.3097	0.73589
Professional	Match 15	9	129.034	12.7197	0.734077
Professional	Match 15	10	127.512	11.8405	0.728905
Professional	Match 13	1	179.952	34.7264	1.05441
Professional	Match 13	2	151.204	20.2716	0.868943
Professional	Match 13	3	145.493	13.5144	0.845497
Professional	Match 13	4	142.019	14.0487	0.809446
Professional	Match 13	5	138.41	12.4023	0.749911
Professional	Match 13	6	138.967	12.0602	0.748887
Professional	Match 13	7	138.14	11.1158	0.718716
Professional	Match 13	8	135.642	9.72628	0.712372
Professional	Match 13	9	135.515	10.4255	0.712662
Professional	Match 13	10	134.237	9.38293	0.714843
Professional	Match 23	1	179.363	43.8974	1.17096
Professional	Match 23	2	163.449	25.3877	0.952911
Professional	Match 23	3	155.017	21.7115	0.904762
Professional	Match 23	4	139.226	16.2836	0.869216
Professional	Match 23	5	133.089	16.8394	0.838615
Professional	Match 23	6	134.638	14.0329	0.846164
Professional	Match 23	7	134.116	12.0282	0.810103
Professional	Match 23	8	132.24	10.8063	0.803611
Professional	Match 23	9	132.364	10.7588	0.797707
Professional	Match 23	10	131.171	11.5062	0.791418
Professional	Match 20	1	211.984	73.0904	1.07166
Professional	Match 20	2	179.734	55.0585	0.941391
Professional	Match 20	3	162.308	36.7056	0.847809
Professional	Match 20	4	143.809	30.1199	0.805933
Professional	Match 20	5	137.981	24.0959	0.801694
Professional	Match 20	6	137.779	20.9324	0.82308
Professional	Match 20	7	135.304	19.8394	0.792384
Professional	Match 20	8	134.988	17.3594	0.778563
Professional	Match 20	9	135.094	15.4306	0.78339
Professional	Match 20	10	135.409	14.1922	0.775128
Professional	Match 9	1	180.042	42.7719	1.17902
Professional	Match 9	2	155.646	33.8231	0.929077
Professional	Match 9	3	141.709	24.1446	0.844762
Professional	Match 9	4	140.953	18.1084	0.853642
Professional	Match 9	5	133.052	16.1959	0.812187
Professional	Match 9	6	134.78	13.4965	0.804742
Professional	Match 9	7	131.376	11.5685	0.782837
Professional	Match 9	8	130.1	12.0584	0.775589
Professional	Match 9	9	129.634	12.1253	0.768778
Professional	Match 9	10	123.387	11.0052	0.750363
Professional	Match 21	1	209.594	46.4747	1.14416
Professional	Match 21	2	174.944	28.7168	0.954422
Professional	Match 21	3	162.283	19.1445	0.862627
Professional	Match 21	4	158.133	16.5447	0.8418
Professional	Match 21	5	153	13.9428	0.803617
Professional	Match 21	6	150.33	12.8916	0.824166
Professional	Match 21	7	145.766	13.2322	0.80336
Professional	Match 21	8	139.254	11.5782	0.787094
Professional	Match 21	9	138.688	11.0258	0.773855
Professional	Match 21	10	138.339	10.8688	0.774715
Professional	Match 22	1	195.229	51.6417	1.0574
Professional	Match 22	2	170.499	27.7897	0.858013
Professional	Match 22	3	154.855	22.9954	0.761622
Professional	Match 22	4	148.156	17.2466	0.7678
Professional	Match 22	5	146.516	13.7973	0.710124
Professional	Match 22	6	137.551	12.2056	0.695132
Professional	Match 22	7	131.593	13.8955	0.694374
Professional	Match 22	8	130.007	12.1585	0.692465
Professional	Match 22	9	130.168	10.8076	0.681587
Professional	Match 22	10	130.821	10.6498	0.683577
Professional	Match 10	1	181.555	55.1134	1.07167
Professional	Match 10	2	159.07	35.4861	0.922356
Professional	Match 10	3	148.055	26.0273	0.827453
Professional	Match 10	4	137.638	19.9713	0.794812
Professional	Match 10	5	139.704	18.7881	0.79799
Professional	Match 10	6	136.266	15.6568	0.748818
Professional	Match 10	7	133.31	14.1636	0.728879
Professional	Match 10	8	128.774	12.3932	0.716294
Professional	Match 10	9	127.812	12.7782	0.701418
Professional	Match 10	10	125.973	12.805	0.697098
Professional	Match 18	1	190.335	50.5133	1.08564
Professional	Match 18	2	170.831	32.5257	0.929791
Professional	Match 18	3	152.251	22.0148	0.890829
Professional	Match 18	4	145.789	17.1615	0.815823
Professional	Match 18	5	142.323	15.4936	0.790976
Professional	Match 18	6	144.703	15.6299	0.79747
Professional	Match 18	7	140.918	14.1411	0.778456
Professional	Match 18	8	137.971	12.3735	0.7631
Professional	Match 18	9	135.431	11.3696	0.760478
Professional	Match 18	10	130.87	10.2326	0.74852
Professional	Match 19	1	184.651	55.2643	1.04735
Professional	Match 19	2	167.706	30.5537	0.88021
Professional	Match 19	3	154.345	26.0669	0.851191
Professional	Match 19	4	144.183	21.6407	0.810744
Professional	Match 19	5	139.571	19.4325	0.790847
Professional	Match 19	6	133.633	18.428	0.779072
Professional	Match 19	7	135.078	15.7954	0.756284
Professional	Match 19	8	133.099	13.821	0.761718
Professional	Match 19	9	126.389	12.2853	0.755384
Professional	Match 19	10	122.287	11.0568	0.744416
Professional	Match 11	1	187.389	33.684	1.02869
Professional	Match 11	2	168.145	18.5489	0.938761
Professional	Match 11	3	157.213	13.7997	0.821162
Professional	Match 11	4	145.656	13.7885	0.790163
Professional	Match 11	5	146.769	11.0308	0.777732
Professional	Match 11	6	137.3	11.2114	0.746705
Professional	Match 11	7	137.587	9.60977	0.722668
Professional	Match 11	8	134.888	8.40855	0.709729
Professional	Match 11	9	132.629	8.63246	0.714417
Professional	Match 11	10	128.978	7.76921	0.697944
Professional	Match 16	1	199.814	53.9875	1.08332
Professional	Match 16	2	166.252	26.9938	0.937772
Professional	Match 16	3	156.579	20.186	0.92387
Professional	Match 16	4	149.666	16.5619	0.896899
Professional	Match 16	5	146.831	15.8384	0.865508
Professional	Match 16	6	142.835	13.1986	0.875443
Professional	Match 16	7	138.723	11.9606	0.841057
Professional	Match 16	8	135.791	12.3059	0.832883
Professional	Match 16	9	131.933	11.4422	0.805178
Professional	Match 16	10	132.365	10.298	0.812321
Professional	Match 12	1	169.006	40.3074	1.03131
Professional	Match 12	2	146.592	30.7385	0.856952
Professional	Match 12	3	135.849	23.1071	0.80861
Professional	Match 12	4	129.742	17.3304	0.776796
Professional	Match 12	5	124.13	15.7623	0.764227
Professional	Match 12	6	123.075	13.1353	0.757638
Professional	Match 12	7	123.628	11.6576	0.747352
Professional	Match 12	8	123.401	11.4076	0.743635
Professional	Match 12	9	123.564	10.1401	0.735738
Professional	Match 12	10	120.887	10.882	0.735403
Professional	Match 23	1	205.349	65.2893	1.24795
Professional	Match 23	2	169.037	35.2911	0.968008
Professional	Match 23	3	158.507	30.3978	0.894515
Professional	Match 23	4	154.764	26.3199	0.886297
Professional	Match 23	5	154.807	24.4037	0.867873
Professional	Match 23	6	152.464	23.5898	0.860673
Professional	Match 23	7	150.308	20.2198	0.848266
Professional	Match 23	8	148.648	17.6924	0.848149
Professional	Match 23	9	147.84	15.9122	0.840973
Professional	Match 23	10	148.567	15.2828	0.826341
Professional	Match 21	1	213.701	65.3533	1.10301
Professional	Match 21	2	191.184	42.1107	1.02076
Professional	Match 21	3	186.357	38.7475	0.89742
Professional	Match 21	4	169.719	34.7601	0.873708
Professional	Match 21	5	171.859	33.4994	0.876218
Professional	Match 21	6	170.286	30.648	0.850021
Professional	Match 21	7	163.544	26.2697	0.826999
Professional	Match 21	8	163.123	25.7248	0.811699
Professional	Match 21	9	160.563	24.8011	0.807347
Professional	Match 21	10	154.999	23.1224	0.7902
Professional	Match 18	1	216.585	91.4489	1.22469
Professional	Match 18	2	182.146	45.7244	0.994792
Professional	Match 18	3	176.508	32.177	0.907841
Professional	Match 18	4	158.702	24.1686	0.865368
Professional	Match 18	5	157.159	20.7417	0.83629
Professional	Match 18	6	156.554	17.2848	0.789339
Professional	Match 18	7	155.909	18.3914	0.783402
Professional	Match 18	8	145.524	16.0925	0.766233
Professional	Match 18	9	145.52	16.1488	0.747275
Professional	Match 18	10	139.91	15.7318	0.748029
Professional	Match 2	1	196.802	69.279	1.02446
Professional	Match 2	2	161.252	64.0952	0.891966
Professional	Match 2	3	156.288	44.261	0.861206
Professional	Match 2	4	150.555	33.8773	0.806093
Professional	Match 2	5	147.007	28.0203	0.808037
Professional	Match 2	6	144.03	27.1947	0.807315
Professional	Match 2	7	141.422	24.3552	0.793167
Professional	Match 2	8	137.336	21.3108	0.751443
Professional	Match 2	9	132.975	20.267	0.757698
Professional	Match 2	10	132.062	20.0014	0.744975
Professional	Match 3	1	246.501	101.399	1.09426
Professional	Match 3	2	176.359	50.6994	0.983936
Professional	Match 3	3	162.1	33.7996	0.940379
Professional	Match 3	4	152.951	25.3497	0.851256
Professional	Match 3	5	147.246	20.5913	0.825012
Professional	Match 3	6	139.787	18.497	0.804212
Professional	Match 3	7	133.935	17.8723	0.800121
Professional	Match 3	8	132.065	15.6382	0.79227
Professional	Match 3	9	128.093	14.6244	0.789213
Professional	Match 3	10	127.326	14.1694	0.782179
Professional	Match 6	1	205.332	41.5855	1.04003
Professional	Match 6	2	164.336	32.3672	0.916661
Professional	Match 6	3	153.52	28.3785	0.850413
Professional	Match 6	4	149.532	22.005	0.835102
Professional	Match 6	5	145.971	17.604	0.81569
Professional	Match 6	6	144.305	18.0702	0.787031
Professional	Match 6	7	142.805	15.4887	0.777252
Professional	Match 6	8	139.389	13.5527	0.781422
Professional	Match 6	9	139.589	12.0468	0.756852
Professional	Match 6	10	138.578	10.8421	0.757543
Professional	Match 15	1	180.725	76.6878	1.01966
Professional	Match 15	2	154.924	54.1447	0.878896
Professional	Match 15	3	151.812	36.0965	0.843442
Professional	Match 15	4	145.756	31.1197	0.832139
Professional	Match 15	5	136.692	24.8958	0.805452
Professional	Match 15	6	134.829	20.7465	0.780438
Professional	Match 15	7	135.37	17.7827	0.772433
Professional	Match 15	8	131.699	15.5599	0.761297
Professional	Match 15	9	133.491	13.831	0.760404
Professional	Match 15	10	131.796	12.4479	0.741639
Professional	Match 13	1	188.432	43.486	1.07733
Professional	Match 13	2	150.363	25.7083	0.885872
Professional	Match 13	3	145.922	23.9335	0.860839
Professional	Match 13	4	138.531	23.8206	0.87929
Professional	Match 13	5	135.306	21.4328	0.821265
Professional	Match 13	6	134.973	18.4175	0.801567
Professional	Match 13	7	135.597	15.7864	0.788674
Professional	Match 13	8	133.831	14.8605	0.763767
Professional	Match 13	9	133.5	14.9882	0.771972
Professional	Match 13	10	131.349	14.6775	0.769473
Professional	Match 17	1	231.777	75.6266	0.968495
Professional	Match 17	2	197.551	44.6343	0.891849
Professional	Match 17	3	185.166	29.7562	0.833794
Professional	Match 17	4	167.495	33.9522	0.806194
Professional	Match 17	5	155.636	28.3686	0.786408
Professional	Match 17	6	151.094	24.9084	0.783557
Professional	Match 17	7	148.231	21.3501	0.763526
Professional	Match 17	8	146.143	22.1275	0.735982
Professional	Match 17	9	146.079	19.6689	0.72983
Professional	Match 17	10	145.303	19.5254	0.720469
Professional	Match 23	1	195.645	49.2963	1.04808
Professional	Match 23	2	159.186	43.905	0.904719
Professional	Match 23	3	148.951	29.27	0.853596
Professional	Match 23	4	142.668	21.9525	0.823999
Professional	Match 23	5	139.004	18.8196	0.82242
Professional	Match 23	6	136.582	17.3667	0.798224
Professional	Match 23	7	137.775	17.7576	0.786509
Professional	Match 23	8	134.275	15.5379	0.768441
Professional	Match 23	9	134.428	13.8115	0.757537
Professional	Match 23	10	133.901	12.4303	0.749797
Professional	Match 20	1	203.587	51.0757	1.07549
Professional	Match 20	2	169.531	38.6685	0.933104
Professional	Match 20	3	159.927	29.7539	0.843096
Professional	Match 20	4	149.43	30.3961	0.816634
Professional	Match 20	5	150.98	24.3169	0.805875
Professional	Match 20	6	149.284	20.4982	0.803695
Professional	Match 20	7	142.189	21.2625	0.770971
Professional	Match 20	8	141.065	20.0567	0.760697
Professional	Match 20	9	141.126	21.2115	0.764575
Professional	Match 20	10	142.452	19.8921	0.762415
Professional	Match 14	1	186.698	48.3033	1.05215
Professional	Match 14	2	169.387	32.6337	0.9118
Professional	Match 14	3	155.707	21.7558	0.832293
Professional	Match 14	4	146.604	19.3511	0.810211
Professional	Match 14	5	145.693	15.5099	0.79349
Professional	Match 14	6	139.561	16.5	0.78437
Professional	Match 14	7	141.306	14.1428	0.760618
Professional	Match 14	8	140.514	13.8921	0.763599
Professional	Match 14	9	139.632	13.2557	0.735174
Professional	Match 14	10	135.76	11.9301	0.733172
Professional	Match 9	1	182.409	66.7758	1.07643
Professional	Match 9	2	159.371	33.3879	1.0163
Professional	Match 9	3	151.954	25.9652	0.975093
Professional	Match 9	4	149.158	23.245	0.903056
Professional	Match 9	5	133.009	18.596	0.869984
Professional	Match 9	6	135.789	15.4966	0.859331
Professional	Match 9	7	133.389	15.4833	0.840363
Professional	Match 9	8	132.507	14.9378	0.815477
Professional	Match 9	9	130.992	13.2781	0.782341
Professional	Match 9	10	129.931	13.4587	0.771027
Professional	Match 22	1	186.327	52.8211	1.03146
Professional	Match 22	2	163.684	26.4106	0.919517
Professional	Match 22	3	154.294	19.3404	0.895866
Professional	Match 22	4	151.538	14.5053	0.852632
Professional	Match 22	5	149.123	14.1348	0.798398
Professional	Match 22	6	143.669	13.4801	0.760186
Professional	Match 22	7	136.815	11.5544	0.763899
Professional	Match 22	8	134.098	10.1101	0.745741
Professional	Match 22	9	136.907	9.10404	0.746656
Professional	Match 22	10	135.78	9.41928	0.750903
Professional	Match 19	1	179.937	55.3798	1.05099
Professional	Match 19	2	159.996	27.6899	0.921144
Professional	Match 19	3	152.719	18.4599	0.872704
Professional	Match 19	4	151.527	18.022	0.849724
Professional	Match 19	5	137.233	17.7531	0.827743
Professional	Match 19	6	132.012	14.7942	0.805285
Professional	Match 19	7	131.949	12.6808	0.790056
Professional	Match 19	8	131.326	11.0957	0.800862
Professional	Match 19	9	126.859	10.2223	0.777476
Professional	Match 19	10	123.693	9.20008	0.789026
Professional	Match 3	1	185.467	70.3546	1.13594
Professional	Match 3	2	148.7	39.654	0.925305
Professional	Match 3	3	136.82	29.9732	0.83241
Professional	Match 3	4	129.316	24.7343	0.800235
Professional	Match 3	5	126.743	19.8543	0.794052
Professional	Match 3	6	123.883	23.6706	0.772466
Professional	Match 3	7	122.408	20.2891	0.760209
Professional	Match 3	8	121.955	21.3225	0.742494
Professional	Match 3	9	120.487	19.9553	0.733431
Professional	Match 3	10	120.301	17.9598	0.728934
Professional	Match 9	1	170.386	27.6537	1.06654
Professional	Match 9	2	149.281	15.0518	0.949978
Professional	Match 9	3	135.767	12.3761	0.855008
Professional	Match 9	4	134.682	9.56054	0.869952
Professional	Match 9	5	122.035	7.64843	0.846157
Professional	Match 9	6	123.96	8.36983	0.807987
Professional	Match 9	7	122.535	8.23843	0.801117
Professional	Match 9	8	121.232	7.20863	0.793777
Professional	Match 9	9	120.416	6.40767	0.769214
Professional	Match 9	10	116.764	7.27144	0.754104
Professional	Match 1	1	216.027	72.9913	1.02308
Professional	Match 1	2	178.861	43.9764	0.921225
Professional	Match 1	3	170.496	39.4851	0.780065
Professional	Match 1	4	162.964	29.6138	0.739377
Professional	Match 1	5	149.686	23.6911	0.715347
Professional	Match 1	6	144.973	22.4893	0.699295
Professional	Match 1	7	143.743	22.9734	0.68315
Professional	Match 1	8	140.647	20.6996	0.676845
Professional	Match 1	9	131.364	18.3996	0.6401
Professional	Match 1	10	128.657	17.2029	0.630547
Professional	Match 2	1	203.709	66.4155	1.09039
Professional	Match 2	2	181.456	35.1167	0.883463
Professional	Match 2	3	153.9	26.9156	0.774613
Professional	Match 2	4	149.076	28.0959	0.748159
Professional	Match 2	5	146.709	25.1531	0.704087
Professional	Match 2	6	140.548	21.8716	0.69422
Professional	Match 2	7	141.07	21.1592	0.675923
Professional	Match 2	8	131.37	19.9438	0.659945
Professional	Match 2	9	128.221	21.1405	0.646245
Professional	Match 2	10	127.734	20.3646	0.629408
Professional	Match 3	1	192.135	71.9977	0.935067
Professional	Match 3	2	174.306	37.406	0.817523
Professional	Match 3	3	159.809	26.7482	0.793575
Professional	Match 3	4	156.205	24.3843	0.786963
Professional	Match 3	5	148.156	22.4912	0.732359
Professional	Match 3	6	148.939	19.2118	0.722845
Professional	Match 3	7	140.148	17.9095	0.722155
Professional	Match 3	8	138.249	18.2315	0.717861
Professional	Match 3	9	135.697	16.5184	0.721084
Professional	Match 3	10	134.346	16.6749	0.709297
Professional	Match 4	1	186.151	70.2822	0.967579
Professional	Match 4	2	173.799	41.4872	0.866456
Professional	Match 4	3	154.454	32.5364	0.823116
Professional	Match 4	4	150.618	29.8433	0.762624
Professional	Match 4	5	148.212	24.8527	0.729926
Professional	Match 4	6	144.916	22.5895	0.716352
Professional	Match 4	7	140.717	22.9517	0.713039
Professional	Match 4	8	138.95	20.0828	0.695788
Professional	Match 4	9	139.794	18.4097	0.69592
Professional	Match 4	10	138.153	18.2331	0.698355
Professional	Match 5	1	171.951	53.9462	0.984886
Professional	Match 5	2	145.444	26.9731	0.856599
Professional	Match 5	3	138.889	22.1428	0.761994
Professional	Match 5	4	132.574	21.7904	0.737158
Professional	Match 5	5	130.885	20.6482	0.716698
Professional	Match 5	6	130.15	17.2069	0.692321
Professional	Match 5	7	129.242	15.9825	0.661021
Professional	Match 5	8	125.829	13.9847	0.650528
Professional	Match 5	9	126.328	13.6873	0.636998
Professional	Match 5	10	123.839	12.3186	0.625779
Professional	Match 6	1	192.708	62.3662	0.962793
Professional	Match 6	2	175.846	46.9871	0.891143
Professional	Match 6	3	160.769	44.0926	0.814779
Professional	Match 6	4	153.668	37.525	0.751403
Professional	Match 6	5	150.474	31.7118	0.730289
Professional	Match 6	6	149.796	26.4265	0.725486
Professional	Match 6	7	145.772	23.455	0.70381
Professional	Match 6	8	145.322	22.7509	0.714087
Professional	Match 6	9	146.501	20.7863	0.698068
Professional	Match 6	10	142.692	19.425	0.688458
Professional	Match 7	1	206.677	82.9076	1.03929
Professional	Match 7	2	176.363	42.7144	0.885403
Professional	Match 7	3	167.276	28.4763	0.822567
Professional	Match 7	4	157.764	23.9925	0.810933
Professional	Match 7	5	150.298	26.175	0.75659
Professional	Match 7	6	150.016	27.664	0.728329
Professional	Match 7	7	148.766	23.712	0.715959
Professional	Match 7	8	144.366	20.748	0.718838
Professional	Match 7	9	141.069	18.4426	0.699064
Professional	Match 7	10	140.569	19.3758	0.689222
Professional	Match 13	1	183.742	79.3773	1.08071
Professional	Match 13	2	158.092	55.1747	0.84547
Professional	Match 13	3	149.963	36.7832	0.742978
Professional	Match 13	4	141.417	32.7302	0.705492
Professional	Match 13	5	138.684	29.1648	0.693038
Professional	Match 13	6	135.647	26.2885	0.681352
Professional	Match 13	7	133.026	25.1299	0.659536
Professional	Match 13	8	128.497	21.9887	0.658847
Professional	Match 13	9	129.533	21.8312	0.652189
Professional	Match 13	10	128.45	21.1384	0.647911
Professional	Match 17	1	192.099	61.3784	1.06446
Professional	Match 17	2	169.749	41.4065	0.891261
Professional	Match 17	3	164.642	34.1769	0.835326
Professional	Match 17	4	159.957	33.0727	0.772965
Professional	Match 17	5	155.062	29.1256	0.765411
Professional	Match 17	6	151.883	27.7881	0.751487
Professional	Match 17	7	149.962	26.6829	0.742741
Professional	Match 17	8	148.63	23.7983	0.747117
Professional	Match 17	9	146.786	23.0066	0.737241
Professional	Match 17	10	145.954	20.8019	0.728987
Professional	Match 8	1	191.231	70.5279	1.04619
Professional	Match 8	2	161.426	37.2078	0.859718
Professional	Match 8	3	152.133	37.4393	0.768103
Professional	Match 8	4	138.487	28.0795	0.743451
Professional	Match 8	5	136.08	24.9422	0.716113
Professional	Match 8	6	137.55	22.0447	0.709796
Professional	Match 8	7	135.353	20.1741	0.701097
Professional	Match 8	8	130.296	17.6524	0.668814
Professional	Match 8	9	127.972	18.3183	0.653579
Professional	Match 8	10	125.286	16.4865	0.651931
Professional	Match 23	1	195.458	51.3786	1.01075
Professional	Match 23	2	151.891	32.3936	0.823825
Professional	Match 23	3	152.319	25.7224	0.768131
Professional	Match 23	4	150.376	22.245	0.753373
Professional	Match 23	5	144.396	18.465	0.733701
Professional	Match 23	6	138.421	18.2873	0.708823
Professional	Match 23	7	138.211	16.6615	0.699439
Professional	Match 23	8	137.807	17.1875	0.692041
Professional	Match 23	9	137.06	15.2778	0.687611
Professional	Match 23	10	134.948	14.7167	0.681012
Professional	Match 20	1	182.483	61.5734	0.979592
Professional	Match 20	2	156.874	35.0542	0.79131
Professional	Match 20	3	150.028	27.5704	0.738986
Professional	Match 20	4	144.502	27.366	0.718839
Professional	Match 20	5	138.607	23.7497	0.684069
Professional	Match 20	6	140.908	21.5906	0.681738
Professional	Match 20	7	140.336	23.0515	0.686993
Professional	Match 20	8	136.263	22.1793	0.676432
Professional	Match 20	9	136.651	20.7982	0.674434
Professional	Match 20	10	132.857	19.5927	0.666856
Professional	Match 14	1	186.859	41.379	0.998559
Professional	Match 14	2	167.318	28.558	0.86481
Professional	Match 14	3	156.054	22.4506	0.819006
Professional	Match 14	4	147.868	19.0381	0.75243
Professional	Match 14	5	143.625	17.2777	0.732429
Professional	Match 14	6	143.287	17.3545	0.733777
Professional	Match 14	7	142.116	16.3376	0.716831
Professional	Match 14	8	143.343	14.9455	0.711598
Professional	Match 14	9	139.614	13.8436	0.711677
Professional	Match 14	10	141.023	13.1766	0.696704
Professional	Match 9	1	198.961	69.7551	1.0682
Professional	Match 9	2	167.579	48.5385	0.917779
Professional	Match 9	3	156.632	35.3489	0.828709
Professional	Match 9	4	152.112	26.5116	0.759623
Professional	Match 9	5	138.952	23.8936	0.763211
Professional	Match 9	6	138.749	23.4147	0.720588
Professional	Match 9	7	136.518	22.0579	0.715402
Professional	Match 9	8	134.108	19.5205	0.705485
Professional	Match 9	9	133.108	17.3516	0.684889
Professional	Match 9	10	128.371	17.3151	0.684289
Professional	Match 21	1	196.092	77.59	0.968163
Professional	Match 21	2	172.204	45.094	0.91187
Professional	Match 21	3	157.26	35.9772	0.827187
Professional	Match 21	4	150.29	28.5385	0.814245
Professional	Match 21	5	154.761	26.467	0.784904
Professional	Match 21	6	149.446	22.6996	0.771189
Professional	Match 21	7	146.087	21.2988	0.73835
Professional	Match 21	8	145.621	20.1298	0.737965
Professional	Match 21	9	143.176	22.9384	0.745837
Professional	Match 21	10	137.74	20.6997	0.730286
Professional	Match 22	1	199.204	60.657	0.991127
Professional	Match 22	2	177.289	30.973	0.875538
Professional	Match 22	3	167.603	23.365	0.78672
Professional	Match 22	4	160.339	27.4966	0.755301
Professional	Match 22	5	151.274	24.2814	0.718947
Professional	Match 22	6	138.907	21.2907	0.726939
Professional	Match 22	7	132.895	20.3515	0.701955
Professional	Match 22	8	130.902	19.2352	0.693528
Professional	Match 22	9	131.131	17.0979	0.692594
Professional	Match 22	10	131.763	17.7665	0.695877
Professional	Match 10	1	182.073	49.2156	1.07401
Professional	Match 10	2	171.368	36.2496	0.923226
Professional	Match 10	3	153.983	24.1664	0.825068
Professional	Match 10	4	147.418	20.9044	0.816538
Professional	Match 10	5	141.985	18.0382	0.765847
Professional	Match 10	6	140.416	18.4553	0.714794
Professional	Match 10	7	136.086	15.8189	0.705593
Professional	Match 10	8	136.002	16.0814	0.694518
Professional	Match 10	9	135.11	15.6531	0.695306
Professional	Match 10	10	131.155	14.0878	0.688342
Professional	Match 19	1	192.726	52.7353	1.05726
Professional	Match 19	2	168.035	31.4824	0.831085
Professional	Match 19	3	163.923	24.8928	0.80328
Professional	Match 19	4	149.515	19.0898	0.742991
Professional	Match 19	5	141.553	16.3733	0.729185
Professional	Match 19	6	140.492	15.06	0.70465
Professional	Match 19	7	137.478	17.1572	0.709546
Professional	Match 19	8	135.087	15.2235	0.697372
Professional	Match 19	9	130.461	15.4804	0.698479
Professional	Match 19	10	130.392	13.9324	0.677743
Professional	Match 11	1	211.028	87.1199	1.13011
Professional	Match 11	2	140.184	43.5599	0.960886
Professional	Match 11	3	138.733	33.8449	0.927304
Professional	Match 11	4	130.825	28.2797	0.890764
Professional	Match 11	5	130.047	22.6238	0.877583
Professional	Match 11	6	127.3	20.0365	0.871763
Professional	Match 11	7	125.415	18.9699	0.867983
Professional	Match 11	8	124.559	17.583	0.851184
Professional	Match 11	9	125.044	18.373	0.851552
Professional	Match 11	10	126.374	16.5357	0.838566
Professional	Match 12	1	199.055	67.2163	0.946708
Professional	Match 12	2	170.249	33.6081	0.824636
Professional	Match 12	3	166.895	24.5746	0.791021
Professional	Match 12	4	164.28	20.2488	0.74503
Professional	Match 12	5	161.292	16.1991	0.734175
Professional	Match 12	6	147.667	14.0383	0.700045
Professional	Match 12	7	147.209	15.3344	0.687338
Professional	Match 12	8	147.434	13.9962	0.682383
Professional	Match 12	9	145.246	14.2541	0.685049
Professional	Match 12	10	142.615	13.2855	0.683492
Professional	Match 2	1	195.792	63.7193	1.15975
Professional	Match 2	2	172.608	37.1936	0.997201
Professional	Match 2	3	162.597	24.7957	0.946068
Professional	Match 2	4	156.433	18.7121	0.951154
Professional	Match 2	5	154.54	16.5269	0.877571
Professional	Match 2	6	152.084	16.6707	0.869696
Professional	Match 2	7	148.622	15.948	0.817751
Professional	Match 2	8	145.823	14.7346	0.790957
Professional	Match 2	9	143.806	13.0975	0.752985
Professional	Match 2	10	143.916	13.9267	0.77428
Professional	Match 15	1	204.684	53.3654	1.30787
Professional	Match 15	2	168.065	32.3777	1.17251
Professional	Match 15	3	160.053	23.1774	1.16393
Professional	Match 15	4	151.14	20.9709	1.11458
Professional	Match 15	5	147.829	19.8289	1.04145
Professional	Match 15	6	140.749	16.5241	0.97261
Professional	Match 15	7	141.879	17.8789	0.952304
Professional	Match 15	8	136.622	17.0516	0.937814
Professional	Match 15	9	133.758	15.157	0.909214
Professional	Match 15	10	131.94	13.6413	0.878949
Professional	Match 23	1	189.747	60.4044	1.17827
Professional	Match 23	2	170.304	51.2461	1.00272
Professional	Match 23	3	150.631	36.7465	0.937102
Professional	Match 23	4	141.768	29.2595	0.921612
Professional	Match 23	5	140.175	23.4076	0.88991
Professional	Match 23	6	135.006	19.5063	0.890124
Professional	Match 23	7	134.451	18.5205	0.843188
Professional	Match 23	8	124.96	16.2054	0.831293
Professional	Match 23	9	120.576	15.6348	0.844282
Professional	Match 23	10	120.034	14.0713	0.802117
Professional	Match 22	1	203.238	71.7441	1.28815
Professional	Match 22	2	169.106	35.8721	0.945523
Professional	Match 22	3	152.269	26.9901	0.860375
Professional	Match 22	4	149.164	23.4563	0.793404
Professional	Match 22	5	151.052	22.0912	0.785689
Professional	Match 22	6	143.664	20.7092	0.752346
Professional	Match 22	7	141.18	20.4651	0.728745
Professional	Match 22	8	139.68	17.907	0.728139
Professional	Match 22	9	140.248	15.9173	0.721852
Professional	Match 22	10	141.639	16.6904	0.727469
Professional	Match 1	1	187.977	59.6843	1.08117
Professional	Match 1	2	166.531	34.1354	0.956467
Professional	Match 1	3	163.72	27.8187	0.917153
Professional	Match 1	4	156.902	22.7913	0.848182
Professional	Match 1	5	154.519	19.0524	0.841781
Professional	Match 1	6	148.719	15.9493	0.827186
Professional	Match 1	7	146.496	14.2412	0.781289
Professional	Match 1	8	145.023	13.4377	0.786066
Professional	Match 1	9	139.912	12.3843	0.763635
Professional	Match 1	10	138.591	11.7482	0.74102
Professional	Match 2	1	212.851	42.6669	1.08295
Professional	Match 2	2	179.536	37.2516	0.959127
Professional	Match 2	3	159.014	25.3876	0.873701
Professional	Match 2	4	157.582	25.0591	0.865703
Professional	Match 2	5	157.051	20.0473	0.826812
Professional	Match 2	6	152.359	17.4757	0.838001
Professional	Match 2	7	154.964	15.3835	0.809472
Professional	Match 2	8	143.827	17.2938	0.806524
Professional	Match 2	9	140.135	15.3723	0.82178
Professional	Match 2	10	138.117	13.835	0.804925
Professional	Match 4	1	193.175	57.89	1.09887
Professional	Match 4	2	176.518	28.945	1.0036
Professional	Match 4	3	168.418	19.6338	0.91692
Professional	Match 4	4	157.005	15.7394	0.911815
Professional	Match 4	5	154.627	15.8652	0.903323
Professional	Match 4	6	154.006	13.221	0.872404
Professional	Match 4	7	150.804	12.8258	0.855823
Professional	Match 4	8	148.569	12.6775	0.852519
Professional	Match 4	9	149.153	13.3043	0.853546
Professional	Match 4	10	150.767	11.9739	0.845318
Professional	Match 5	1	191.997	47.2638	1.21264
Professional	Match 5	2	172.919	34.2759	1.00465
Professional	Match 5	3	162.049	24.3174	0.949702
Professional	Match 5	4	159.374	22.6337	0.894321
Professional	Match 5	5	157.059	19.4274	0.858706
Professional	Match 5	6	157.053	16.356	0.860988
Professional	Match 5	7	154.64	16.5312	0.821245
Professional	Match 5	8	153.708	14.4648	0.81192
Professional	Match 5	9	149.585	13.0265	0.806632
Professional	Match 5	10	144.551	11.9463	0.796245
Professional	Match 6	1	216.379	51.2793	1.09972
Professional	Match 6	2	184.043	48.2019	1.05667
Professional	Match 6	3	170.118	36.0085	0.948632
Professional	Match 6	4	159.254	27.0064	0.948765
Professional	Match 6	5	153.701	21.6051	0.899338
Professional	Match 6	6	151.203	18.4747	0.846865
Professional	Match 6	7	150.318	15.8355	0.826215
Professional	Match 6	8	148.565	13.856	0.810879
Professional	Match 6	9	147.213	12.3165	0.813124
Professional	Match 6	10	144.85	11.3461	0.795469
Professional	Match 7	1	198.618	68.7495	1.20579
Professional	Match 7	2	174.043	44.2411	1.08932
Professional	Match 7	3	169.814	29.494	0.944615
Professional	Match 7	4	170.241	22.1205	0.922382
Professional	Match 7	5	166.285	18.7958	0.908473
Professional	Match 7	6	158.464	18.033	0.884074
Professional	Match 7	7	161.373	17.8851	0.872961
Professional	Match 7	8	160.635	16.9631	0.874475
Professional	Match 7	9	155.643	15.1276	0.85164
Professional	Match 7	10	153.891	15.5576	0.866537
Professional	Match 15	1	188.503	47.4484	1.06394
Professional	Match 15	2	160.886	40.3861	0.972425
Professional	Match 15	3	153.551	26.9241	0.937119
Professional	Match 15	4	150.79	22.8027	0.878835
Professional	Match 15	5	150.457	22.2087	0.873461
Professional	Match 15	6	145.991	19.0647	0.835504
Professional	Match 15	7	142.967	18.9536	0.805645
Professional	Match 15	8	139.425	17.0024	0.790148
Professional	Match 15	9	139.225	16.2731	0.805018
Professional	Match 15	10	139.347	16.5337	0.803281
Professional	Match 13	1	200.931	60.1546	1.1328
Professional	Match 13	2	179.023	50.7304	1.05181
Professional	Match 13	3	171.181	35.8587	0.96428
Professional	Match 13	4	162.818	26.894	0.884911
Professional	Match 13	5	159.823	26.913	0.845619
Professional	Match 13	6	155.53	22.4275	0.819078
Professional	Match 13	7	153.876	20.0658	0.799921
Professional	Match 13	8	151.875	17.5576	0.806868
Professional	Match 13	9	149	15.6226	0.813647
Professional	Match 13	10	147.739	14.7312	0.814704
Professional	Match 8	1	202.896	64.2098	1.12408
Professional	Match 8	2	172.509	34.0994	0.923941
Professional	Match 8	3	154.797	24.668	0.905477
Professional	Match 8	4	147.339	22.5949	0.855729
Professional	Match 8	5	152.849	18.0759	0.871869
Professional	Match 8	6	144.837	16.2429	0.8264
Professional	Match 8	7	142.609	18.1227	0.816115
Professional	Match 8	8	142.868	15.8573	0.809508
Professional	Match 8	9	141.351	14.0954	0.794697
Professional	Match 8	10	136.691	16.1983	0.764262
Professional	Match 23	1	207.559	73.0343	1.20636
Professional	Match 23	2	183.324	46.9733	1.07198
Professional	Match 23	3	160.383	31.3156	0.957614
Professional	Match 23	4	160.52	25.3803	0.892558
Professional	Match 23	5	155.243	22.8464	0.895996
Professional	Match 23	6	150.987	20.7743	0.849644
Professional	Match 23	7	145.062	19.851	0.848055
Professional	Match 23	8	142.485	19.5083	0.833327
Professional	Match 23	9	142.18	18.5012	0.818755
Professional	Match 23	10	141.158	18.2224	0.807235
Professional	Match 20	1	204.787	50.6098	1.1744
Professional	Match 20	2	184.336	30.6752	0.917863
Professional	Match 20	3	171.241	24.9154	0.876742
Professional	Match 20	4	157.617	24.1678	0.855112
Professional	Match 20	5	157.326	20.8136	0.831939
Professional	Match 20	6	156.532	17.3447	0.820299
Professional	Match 20	7	149.777	17.4123	0.8068
Professional	Match 20	8	150.304	15.7964	0.798929
Professional	Match 20	9	150.626	14.3648	0.799746
Professional	Match 20	10	150.831	13.2592	0.795714
Professional	Match 14	1	207.325	53.075	1.18528
Professional	Match 14	2	192.733	36.4957	1.04753
Professional	Match 14	3	178.903	26.5844	0.953168
Professional	Match 14	4	167.053	22.3334	0.910454
Professional	Match 14	5	165.629	20.6973	0.890461
Professional	Match 14	6	161.211	18.8128	0.866378
Professional	Match 14	7	163.82	19.71	0.855613
Professional	Match 14	8	159.913	17.2462	0.851145
Professional	Match 14	9	157.342	16.4061	0.835598
Professional	Match 14	10	157.174	15.856	0.829931
Professional	Match 9	1	186.546	53.2535	1.14723
Professional	Match 9	2	169.762	31.2432	1.07228
Professional	Match 9	3	163.887	22.7125	0.952427
Professional	Match 9	4	159.519	18.6976	0.91539
Professional	Match 9	5	149.585	16.1273	0.887233
Professional	Match 9	6	148.868	15.5511	0.856001
Professional	Match 9	7	145.696	13.3295	0.848381
Professional	Match 9	8	143.209	12.6972	0.81219
Professional	Match 9	9	142.123	11.2864	0.82468
Professional	Match 9	10	137.68	12.5056	0.806494
Professional	Match 21	1	223.201	89.2541	1.19552
Professional	Match 21	2	189.302	51.9955	1.01072
Professional	Match 21	3	178.768	36.0578	0.968411
Professional	Match 21	4	169.218	33.7382	0.902762
Professional	Match 21	5	163.515	26.9906	0.905184
Professional	Match 21	6	162.586	24.4539	0.889342
Professional	Match 21	7	160.653	23.2892	0.87813
Professional	Match 21	8	158.684	22.2155	0.865294
Professional	Match 21	9	157.523	20.0185	0.852287
Professional	Match 21	10	155.684	19.0074	0.839575
Professional	Match 22	1	209.092	49.2404	1.15546
Professional	Match 22	2	178.922	29.6368	0.886762
Professional	Match 22	3	173.392	22.1361	0.859554
Professional	Match 22	4	172.755	18.4725	0.849693
Professional	Match 22	5	170.687	15.7373	0.807085
Professional	Match 22	6	157.059	17.0029	0.800858
Professional	Match 22	7	141.655	16.7975	0.761221
Professional	Match 22	8	140.631	14.6978	0.749194
Professional	Match 22	9	140.015	13.8424	0.731729
Professional	Match 22	10	139.847	12.4582	0.725869
Professional	Match 10	1	199.899	33.2886	1.12971
Professional	Match 10	2	168.768	27.2481	0.964963
Professional	Match 10	3	149.697	18.1654	0.893014
Professional	Match 10	4	147.267	13.6241	0.867213
Professional	Match 10	5	151.216	11.1792	0.838193
Professional	Match 10	6	146.415	9.54372	0.806405
Professional	Match 10	7	143.61	8.18033	0.792325
Professional	Match 10	8	140.976	8.90736	0.767555
Professional	Match 10	9	136.444	7.9727	0.771606
Professional	Match 10	10	133.46	7.68488	0.769066
Professional	Match 18	1	200.845	64.5528	1.17248
Professional	Match 18	2	166.72	32.2764	0.969425
Professional	Match 18	3	157.948	21.9531	0.881439
Professional	Match 18	4	144.412	20.6316	0.879816
Professional	Match 18	5	138.858	16.5053	0.855168
Professional	Match 18	6	141.006	13.7544	0.837245
Professional	Match 18	7	137.358	13.2103	0.835489
Professional	Match 18	8	133.641	11.559	0.818255
Professional	Match 18	9	133.009	11.3474	0.814906
Professional	Match 18	10	132.502	10.2126	0.793589
Professional	Match 19	1	206.435	47.0279	1.23188
Professional	Match 19	2	182.558	29.5574	0.953246
Professional	Match 19	3	168.49	22.4369	0.906816
Professional	Match 19	4	163.705	19.2761	0.863698
Professional	Match 19	5	155.954	17.8777	0.836575
Professional	Match 19	6	155.595	16.8086	0.82546
Professional	Match 19	7	150.2	14.4073	0.817199
Professional	Match 19	8	146.343	12.7735	0.82929
Professional	Match 19	9	137.122	12.8468	0.791789
Professional	Match 19	10	139.036	11.5621	0.792997
Professional	Match 11	1	213.649	58.8718	1.27007
Professional	Match 11	2	177.235	29.4359	1.04751
Professional	Match 11	3	167.789	19.6239	0.960571
Professional	Match 11	4	158.355	14.7179	0.89758
Professional	Match 11	5	153.967	13.7094	0.867987
Professional	Match 11	6	146.74	11.4245	0.862846
Professional	Match 11	7	146.83	10.2072	0.845511
Professional	Match 11	8	147.694	12.6856	0.836217
Professional	Match 11	9	142.957	11.2761	0.830764
Professional	Match 11	10	143.274	10.1485	0.827371
Professional	Match 16	1	217.233	67.2185	1.18238
Professional	Match 16	2	183.986	33.6092	0.985879
Professional	Match 16	3	169.313	29.6732	0.95139
Professional	Match 16	4	167.363	27.7443	0.908113
Professional	Match 16	5	165.162	22.1954	0.892903
Professional	Match 16	6	162.075	21.2341	0.874461
Professional	Match 16	7	157.133	22.584	0.874054
Professional	Match 16	8	154.222	19.761	0.860832
Professional	Match 16	9	150.435	18.6618	0.854886
Professional	Match 16	10	149.955	18.5288	0.840417
Professional	Match 12	1	237.389	61.5686	1.06771
Professional	Match 12	2	179.741	40.6772	0.963711
Professional	Match 12	3	167.351	28.818	0.879202
Professional	Match 12	4	161.608	22.7392	0.850867
Professional	Match 12	5	155.602	24.6765	0.823031
Professional	Match 12	6	150.435	20.5638	0.797809
Professional	Match 12	7	153.149	17.6261	0.792616
Professional	Match 12	8	151.661	18.4322	0.795138
Professional	Match 12	9	151.161	16.3842	0.788358
Professional	Match 12	10	149.782	15.2128	0.780576
Professional	Match 5	1	196.709	62.6792	1.19938
Professional	Match 5	2	172.634	31.3396	1.00444
Professional	Match 5	3	159.223	29.4675	0.904134
Professional	Match 5	4	155.008	24.7906	0.909936
Professional	Match 5	5	146.882	23.0505	0.848364
Professional	Match 5	6	140.143	19.2088	0.827527
Professional	Match 5	7	139.143	16.4647	0.82163
Professional	Match 5	8	137.287	16.1656	0.823882
Professional	Match 5	9	138.724	15.2462	0.82425
[truncated: 581 more rows]

## Sheet: Total Match Demands
Competition	Match	TD	HID	Accel	Minutes Played
Professional	Match 12	10678.8	793.736	0.624226	97.4033
Professional	Match 13	9498.31	468.194	0.648594	82.87
Professional	Match 14	11434.5	766.51	0.686644	94.92
Professional	Match 17	9759.05	652.65	0.694738	87.1467
Professional	Match 18	11682.7	1049.72	0.670048	98.4433
Professional	Match 19	11043.3	763.329	0.725363	95.65
Professional	Match 21	11663.6	964.969	0.732182	94.1467
Professional	Match 22	9460.77	895.894	0.633581	81.9717
Professional	Match 23	12329.1	1419.34	0.687832	93.715
Professional	Match 15	8793.26	203.212	0.644369	97.8267
Professional	Match 16	9714.18	858.116	0.618449	99.42
Professional	Match 1	10635.6	816.243	0.653863	94.9883
Professional	Match 10	10600.5	835.912	0.599116	98.92
Professional	Match 12	9505.48	391.205	0.591011	97.4033
Professional	Match 13	10243.6	584.336	0.560551	103.97
Professional	Match 14	10596.9	782.768	0.648386	94.92
Professional	Match 15	9737.84	620.988	0.628904	97.92
Professional	Match 17	10171.1	534.691	0.63436	96.095
Professional	Match 18	10794.2	862.345	0.609109	98.445
Professional	Match 19	9706.05	481.341	0.631079	95.5617
Professional	Match 2	10479.6	1006.86	0.615034	95.7417
Professional	Match 20	9814.18	518.741	0.609804	98.9383
Professional	Match 21	7566.73	370.748	0.659977	72.305
Professional	Match 23	10980.8	904.438	0.657828	93.72
Professional	Match 3	10611.3	636.999	0.646336	96.1183
Professional	Match 4	10880.8	739.901	0.64953	95.8883
Professional	Match 6	10322.6	545.476	0.618162	96.7733
Professional	Match 7	10510.5	725.894	0.63714	98.7667
Professional	Match 8	9943.69	724.637	0.632628	95.6017
Professional	Match 9	10695.2	854.527	0.599215	95.62
Professional	Match 10	12280.3	1086.92	0.644129	98.92
Professional	Match 12	11290.1	736.367	0.637382	97.4033
Professional	Match 13	11857.1	765.498	0.59682	103.962
Professional	Match 14	12276.8	1404.21	0.63569	94.92
Professional	Match 15	10546.2	1056.34	0.637722	91.7867
Professional	Match 17	11542.2	980.758	0.647762	96.0867
Professional	Match 18	11715.1	900.528	0.657138	98.45
Professional	Match 19	10847.4	921.833	0.63035	95.6483
Professional	Match 22	10195.8	841.396	0.558194	88.5633
Professional	Match 23	12334.2	1126.53	0.684103	93.7183
Professional	Match 5	10348.3	1218.85	0.589424	95.0533
Professional	Match 6	8591.35	544.16	0.590189	75.2
Professional	Match 9	12041.2	908.09	0.618244	95.62
Professional	Match 1	9723.94	988.881	0.645833	79.9967
Professional	Match 10	10472.6	894.457	0.537952	98.8233
Professional	Match 11	10683.5	692.822	0.565938	102.563
Professional	Match 12	10164.2	600.091	0.557416	97.3117
Professional	Match 13	9966.89	483.312	0.520705	103.868
Professional	Match 14	10518.8	995.259	0.562061	94.8267
Professional	Match 15	10145.6	972.327	0.580105	97.8183
Professional	Match 16	10805.8	736.29	0.573217	99.52
Professional	Match 17	7752.83	648.146	0.731711	73.64
Professional	Match 18	10819.3	800.958	0.58783	98.3583
Professional	Match 19	10441.3	783.842	0.610908	90.8483
Professional	Match 2	10268.5	682.165	0.545125	95.8567
Professional	Match 20	10797.9	583.719	0.567127	98.8683
Professional	Match 21	10508.6	809.12	0.6056	94.08
Professional	Match 22	11061.4	827.287	0.571516	99.8617
Professional	Match 23	11256.8	621.828	0.618556	93.63
Professional	Match 3	10940.6	1041.22	0.594611	96.2267
Professional	Match 7	10252	685.873	0.571063	98.7733
Professional	Match 8	10275.4	664.04	0.593238	95.5083
Professional	Match 9	10578	1040.09	0.550125	95.5283
Professional	Match 1	12150.9	1267.52	0.701804	95.1483
Professional	Match 10	11840	742.124	0.678524	98.8233
Professional	Match 23	8780.98	696.821	0.544037	93.6267
Professional	Match 4	9258.25	669.485	0.663793	79.475
Professional	Match 5	11060	862.41	0.691411	94.9617
Professional	Match 8	10029.8	618.18	0.640218	95.51
Professional	Match 16	11562.5	529.156	0.586797	99.8
Professional	Match 1	11613.8	1119.78	0.624087	95.1733
Professional	Match 10	8548.35	617.366	0.627792	74.1533
Professional	Match 11	9294.21	586.918	0.589908	79.1233
Professional	Match 12	10800.5	867.763	0.604156	97.4033
Professional	Match 13	11657.8	653.654	0.576744	103.97
Professional	Match 14	11462.6	638.563	0.649641	90.57
Professional	Match 15	11118.7	741.007	0.626043	97.92
Professional	Match 16	9471.67	729.089	0.5582	82.6917
Professional	Match 17	11443.1	899.437	0.664204	96.05
Professional	Match 18	9186.33	646.886	0.59404	76.415
Professional	Match 19	10982.3	819.226	0.657867	95.6333
Professional	Match 2	8585.62	590.776	0.568427	73.3067
Professional	Match 20	11141.5	757.668	0.598228	98.9617
Professional	Match 21	11269.7	829.743	0.661748	92.1483
Professional	Match 22	11570.5	941.323	0.584104	99.97
Professional	Match 3	12196.7	1140.8	0.629594	96.305
Professional	Match 5	11991	938.652	0.688739	95.0533
Professional	Match 6	11087.1	915.96	0.589743	96.9667
Professional	Match 8	11512.9	599.586	0.62681	95.6017
Professional	Match 9	9790.02	997.031	0.595793	77.9867
Professional	Match 15	8726.47	1091.82	0.653242	74.67
Professional	Match 16	9870.42	1089.81	0.65049	78.845
Professional	Match 17	11509.7	1209.57	0.689337	96.0667
Professional	Match 18	10034.8	1179.09	0.670039	81.8583
Professional	Match 19	10522.6	1153.67	0.699835	89.92
Professional	Match 21	11784.2	1101.58	0.732768	94.17
Professional	Match 22	11138.1	1336.45	0.651335	93.27
Professional	Match 23	7990.87	813.74	0.485017	93.72
Professional	Match 12	9521.47	1010.46	0.589731	87.925
Professional	Match 13	8501.54	463.137	0.60455	77.87
Professional	Match 14	10215.8	790.107	0.623074	86.9167
Professional	Match 2	10601.5	1087.6	0.617281	95.9267
Professional	Match 21	8500.55	764.074	0.658691	72.3033
Professional	Match 23	11950.7	811.254	0.680989	93.7067
Professional	Match 4	11294	911.327	0.629176	96.075
Professional	Match 1	11536.8	377.053	0.710353	95.1733
Professional	Match 12	8770.08	431.084	0.62377	71.3783
Professional	Match 13	9835.15	490.487	0.589793	88.0367
Professional	Match 15	10839.3	793.168	0.653348	91.7867
Professional	Match 16	10528.7	1037.04	0.647569	87.4967
Professional	Match 17	11618.3	1000.82	0.684603	96.0533
Professional	Match 18	8959.76	791.482	0.637822	70.135
Professional	Match 19	9264.97	526.708	0.694905	74.17
Professional	Match 20	11089	495.278	0.63535	98.9617
Professional	Match 21	11955.4	682.646	0.701164	94.1667
Professional	Match 22	12297.4	989.619	0.631892	99.97
Professional	Match 10	11346	574.535	0.659599	98.92
Professional	Match 11	11939.8	798.121	0.655974	102.662
Professional	Match 12	10704.3	354.267	0.652634	97.4033
Professional	Match 13	11568.4	519.701	0.625964	103.968
Professional	Match 14	11929.1	892.903	0.702813	94.8867
Professional	Match 15	10962	524.563	0.68546	97.8233
Professional	Match 17	11395.5	447.069	0.708739	96
Professional	Match 18	11952.1	824.406	0.695166	98.3583
Professional	Match 19	11648.9	479.795	0.692524	95.5633
Professional	Match 2	11676.7	647.874	0.669349	95.9267
Professional	Match 20	11261.9	630.437	0.656279	98.8683
Professional	Match 21	11815.7	553.151	0.729577	94.09
Professional	Match 22	11678.2	603.758	0.640974	99.8717
Professional	Match 23	12655.9	891.578	0.750135	93.6367
Professional	Match 3	12560.9	1161.79	0.706068	96.3067
Professional	Match 4	10583	510.551	0.698539	96.075
Professional	Match 5	12095.6	958.363	0.745922	95.0533
Professional	Match 6	11094.8	847.94	0.653965	96.9667
Professional	Match 7	11627.3	1073.67	0.695808	98.8717
Professional	Match 8	8828.28	537.732	0.704316	73.3533
Professional	Match 9	11819.3	602.765	0.668712	95.62
Professional	Match 10	9601.44	787.175	0.650305	86.52
Professional	Match 11	10267.4	769.977	0.614836	90.6533
Professional	Match 6	10870.9	742.445	0.645047	96.9667
Professional	Match 7	8575.28	755.009	0.668637	82.39
Professional	Match 1	11227.8	520.678	0.656689	95.1733
Professional	Match 10	10703.1	726.944	0.649875	98.92
Professional	Match 11	11086.9	461.734	0.601703	102.662
Professional	Match 14	10729.4	399.294	0.650479	94.92
Professional	Match 15	10045.7	467.906	0.659107	97.92
Professional	Match 16	8985.52	709.869	0.658386	79.7567
Professional	Match 2	11248.7	887.87	0.642168	95.9267
Professional	Match 21	11087.7	485.356	0.666889	94.1683
Professional	Match 23	11125.6	604.711	0.649276	93.72
Professional	Match 6	10320	468.17	0.631962	96.9667
Professional	Match 7	10484.9	505.654	0.673671	98.8617
Professional	Match 8	10268	391.666	0.676186	95.6017
Professional	Match 1	11760.5	1011.14	0.690106	95.1733
Professional	Match 10	11214.7	1048.32	0.655135	98.9117
Professional	Match 11	12011.9	894.738	0.599527	102.662
Professional	Match 16	11580.1	1010.11	0.637093	99.8133
Professional	Match 3	11892.4	1003.87	0.684808	96.3067
Professional	Match 4	11440.7	890.537	0.662402	96.075
Professional	Match 5	11436.8	914.843	0.703839	95.0317
Professional	Match 6	10658.4	669.58	0.649604	96.9667
Professional	Match 7	10558.8	831.345	0.656648	98.7933
Professional	Match 8	9500.28	746.004	0.674662	79.9133
Professional	Match 9	11554.6	892.696	0.630113	95.62
Professional	Match 3	9986.63	878.003	0.661857	74.4917
Professional	Match 4	11809.6	807.205	0.644702	95.9817
Professional	Match 7	8798.11	539.968	0.643231	74.8017
Professional	Match 10	11201.5	674.09	0.605694	98.92
Professional	Match 11	11190.7	501.328	0.562591	102.662
Professional	Match 12	9956.45	398.677	0.608367	97.4033
Professional	Match 13	10780.7	386.93	0.55497	103.97
Professional	Match 14	10905	306.082	0.624658	94.92
Professional	Match 15	9942.23	482.378	0.627219	97.92
Professional	Match 16	10451.7	795.659	0.609248	99.6333
Professional	Match 17	10556	339.994	0.618627	96.095
Professional	Match 18	10892.4	760.291	0.600654	98.4533
Professional	Match 19	10381.3	344.795	0.587466	95.6533
Professional	Match 2	11157.8	896.675	0.634037	95.925
Professional	Match 20	9962.07	370.013	0.586061	98.9617
Professional	Match 21	11075.6	378.909	0.654877	94.17
Professional	Match 3	11665.4	549.285	0.662532	96.3067
Professional	Match 4	10920	467.622	0.663062	96.075
Professional	Match 5	11191.9	477.939	0.677577	95.0533
Professional	Match 6	10617.4	445.817	0.600728	96.9667
Professional	Match 7	10633.2	579.696	0.650495	98.8333
Professional	Match 8	10419.3	533.619	0.64914	95.6017
Professional	Match 9	11071.7	472.253	0.611635	95.62
Professional	Match 1	12314.2	433.324	0.671547	95.0783
Professional	Match 11	11069	212.811	0.549305	102.662
Professional	Match 13	10140.7	334.942	0.566267	103.97
Professional	Match 17	10281	440.887	0.629599	96.095
Professional	Match 18	10228	610.977	0.619467	98.4533
Professional	Match 19	10259.9	489.208	0.631873	95.6533
Professional	Match 20	7493.4	210.801	0.620503	73.5983
Professional	Match 22	10237.4	555.63	0.608354	99.97
Professional	Match 23	10632	617.147	0.631739	93.72
Professional	Match 4	11567.9	413.472	0.641544	95.98
Professional	Match 5	11581.6	430.579	0.671199	94.9567
Professional	Match 6	10775.2	348.14	0.579854	96.8683
Professional	Match 7	10944.8	380.211	0.623962	98.7583
Professional	Match 8	11288.4	372.671	0.639749	95.6017
Youth	Match 3	5465.26	374.902	0.742939	98.5617
Youth	Match 4	5478.74	244.44	0.715703	95.725
Youth	Match 5	5736.19	162.299	0.745248	97.1667
Youth	Match 6	6019.75	226.715	0.774715	96.395
Youth	Match 7	5291.06	219.658	0.685725	99.45
Youth	Match 1	5710.43	566.4	0.612566	97.2633
Youth	Match 2	5744.29	433.556	0.713046	95.08
Youth	Match 3	5358.14	342.058	0.6351	98.5533
Youth	Match 4	5531.61	451.831	0.625908	95.6833
Youth	Match 5	5521.3	447.512	0.609861	97.1483
Youth	Match 7	5564.3	465.833	0.636808	99.435
Youth	Match 1	6064.49	146.694	0.62791	76.4417
Youth	Match 3	5011.36	401.266	0.660072	98.4683
Youth	Match 1	5971.65	313.085	0.635455	97.31
Youth	Match 2	5819.6	287.657	0.684675	73.8817
Youth	Match 3	5454.28	127.476	0.659843	89.5133
Youth	Match 8	5249.57	378.653	0.558065	100.017
Youth	Match 1	5028.09	572.471	0.601333	97.3067
Youth	Match 4	5446.28	681.447	0.630549	95.725
Youth	Match 5	5836.81	461.225	0.647917	97.1667
Youth	Match 2	5936.17	523.351	0.748637	95.1117
Youth	Match 5	5889.99	436.715	0.723549	97.0717
Youth	Match 8	5790.72	446.782	0.64689	100.017
Youth	Match 2	6345	573.284	0.743935	95.01
Youth	Match 3	6213.74	478.426	0.684384	98.4583
Youth	Match 4	6156.07	453.81	0.672287	95.6333
Youth	Match 7	6407.23	672.872	0.6922	99.355
Youth	Match 2	5913.29	392.514	0.701068	95.1117
Youth	Match 3	5866.03	263.517	0.656369	98.5617
Youth	Match 4	6024.03	201.6	0.643274	95.725
Youth	Match 6	6104.67	225.927	0.711066	96.395
Youth	Match 8	5798.82	152.823	0.572004	99.9217
Youth	Match 1	5599.63	317.137	0.68809	84.585
Youth	Match 7	5299.45	338.295	0.666212	88.9833
Youth	Match 5	5615.86	215.321	0.601739	80.8167
Youth	Match 7	5188.27	279.421	0.59537	99.355
Youth	Match 4	5387.09	430.718	0.676476	95.6317
Youth	Match 8	4809.4	107.684	0.60867	99.92
Youth	Match 7	5047.15	421.232	0.615518	99.3567
Youth	Match 6	5526.77	278.182	0.593301	96.395
Youth	Match 8	5237.76	257.056	0.616041	99.9833
Youth	Match 1	5202.24	246.726	0.673568	90.9933
Youth	Match 6	5649.45	232.166	0.659859	96.395
Youth	Match 1	6480.21	364.768	0.690132	97.2167
Youth	Match 3	6230.93	254.851	0.684733	98.5617
Youth	Match 4	6412.66	310.06	0.664289	95.7233
Youth	Match 5	6394.44	226.19	0.61612	97.0733
Youth	Match 6	6811.67	343.439	0.715155	96.3
Youth	Match 7	6453.76	226.382	0.695836	99.45
Youth	Match 8	6233.16	312.424	0.634908	100.008
Youth	Match 1	5322.58	317.066	0.635372	97.2183
Youth	Match 2	5440.86	171.275	0.682767	95.02
Youth	Match 5	5106.68	171.153	0.677113	97.0717
Youth	Match 7	4856.44	105.693	0.613571	99.3533
Youth	Match 1	6448.93	340.02	0.665682	97.31
Youth	Match 6	6529.33	296.138	0.690147	96.395
Youth	Match 1	5588.08	377.423	0.697239	97.21
Youth	Match 3	5326.72	420.996	0.680592	98.4667
Youth	Match 6	5812.32	306.933	0.765573	96.3033
Youth	Match 7	5169.68	474.809	0.690924	85.9167

## Sheet: Plot Data
Metric	Competition	x	y	min	max
TD	Professional	1	200.129	195.648	204.712
TD	Professional	2	178.126	174.169	182.173
TD	Professional	3	166.394	162.707	170.166
TD	Professional	4	158.542	155.03	162.134
TD	Professional	5	152.708	149.324	156.168
TD	Professional	6	148.101	144.817	151.459
TD	Professional	7	144.314	141.111	147.589
TD	Professional	8	141.112	137.977	144.317
TD	Professional	9	138.346	135.27	141.492
TD	Professional	10	135.919	132.894	139.012
TD	Youth	1	197.73	193.131	202.438
TD	Youth	2	176.832	172.834	180.923
TD	Youth	3	165.647	161.935	169.444
TD	Youth	4	158.143	154.608	161.759
TD	Youth	5	152.558	149.147	156.046
TD	Youth	6	148.14	144.824	151.533
TD	Youth	7	144.506	141.263	147.823
TD	Youth	8	141.429	138.247	144.685
TD	Youth	9	138.77	135.639	141.974
TD	Youth	10	136.434	133.346	139.593
HSD	Professional	1	56.9329	51.7356	62.6523
HSD	Professional	2	37.5547	34.1426	41.3078
HSD	Professional	3	29.4416	26.77	32.38
HSD	Professional	4	24.7722	22.5247	27.2441
HSD	Professional	5	21.6667	19.7004	23.8294
HSD	Professional	6	19.4206	17.6573	21.3601
HSD	Professional	7	17.7042	16.0958	19.4734
HSD	Professional	8	16.3405	14.855	17.9746
HSD	Professional	9	15.2251	13.8401	16.7488
HSD	Professional	10	14.292	12.991	15.7234
HSD	Youth	1	55.6923	50.2132	61.7692
HSD	Youth	2	36.4876	32.9702	40.3802
HSD	Youth	3	28.4916	25.7623	31.5101
HSD	Youth	4	23.9054	21.6196	26.4328
HSD	Youth	5	20.8629	18.8678	23.0689
HSD	Youth	6	18.6667	16.8797	20.6429
HSD	Youth	7	16.9913	15.362	18.7933
HSD	Youth	8	15.662	14.1573	17.3265
HSD	Youth	9	14.576	13.1728	16.1287
HSD	Youth	10	13.6686	12.3499	15.1281
AveAcc	Professional	1	1.11548	1.08971	1.14185
AveAcc	Professional	2	0.991224	0.96849	1.01449
AveAcc	Professional	3	0.925058	0.903883	0.94673
AveAcc	Professional	4	0.88081	0.860655	0.901436
AveAcc	Professional	5	0.84795	0.828542	0.867813
AveAcc	Professional	6	0.822014	0.803189	0.841281
AveAcc	Professional	7	0.800706	0.782355	0.819487
AveAcc	Professional	8	0.782694	0.764741	0.801069
AveAcc	Professional	9	0.767144	0.749531	0.78517
AveAcc	Professional	10	0.753495	0.736181	0.771218
AveAcc	Youth	1	1.07645	1.04994	1.10364
AveAcc	Youth	2	0.955496	0.932635	0.978916
AveAcc	Youth	3	0.891142	0.870015	0.912782
AveAcc	Youth	4	0.848129	0.828075	0.868668
AveAcc	Youth	5	0.8162	0.796897	0.83597
AveAcc	Youth	6	0.791006	0.77227	0.810198
AveAcc	Youth	7	0.770313	0.752023	0.789048
AveAcc	Youth	8	0.752826	0.734902	0.771188
AveAcc	Youth	9	0.737731	0.720113	0.755781
AveAcc	Youth	10	0.724485	0.707129	0.742268
